# Supplementary material for: The causal impact of gut microbiota on allergic rhinitis mediated by cerebrospinal fluid metabolites: A study based on Mendelian randomization and mediation analysis
Source: Medicine (Baltimore). 2026 Jul 3;105(27):e49384. doi: 10.1097/MD.0000000000049384 (PMC13336981; doi:10.1097/MD.0000000000049384)
Supplement: Supplementary file 1 [file medi-105-e49384-s001.xlsx]

## Sheet: Supplementary Table 1
Supplementary Table 1. Mendelian Randomization Analysis Results of Gut Microbiota and Allergic Rhinitis (including sensitivity analysis and FDR correction)
outcome	exposure	nsnp	b_MR.Egger	se_MR.Egger	pval_MR.Egger	estimate_MR.Egger	b_Weighted.median	se_Weighted.median	pval_Weighted.median	estimate_Weighted.median	b_Inverse.variance.weighted.	se_Inverse.variance.weighted.	pval_Inverse.variance.weighted.	fdr_Inverse.variance.weighted.	estimate_Inverse.variance.weighted.	b_Weighted.mode	se_Weighted.mode	pval_Weighted.mode	estimate_Weighted.mode	b_Simple.mode	se_Simple.mode	pval_Simple.mode	estimate_Simple.mode	correct_causal_direction	steiger_pval	F	R2	Q_df_Inverse.variance.weighted	Q_pval_MR.Egger	Q_pval_Inverse.variance.weighted	egger_intercept	se	pval
finngen_R12_ALLERG_RHINITIS	GCST90032172	18	-0.120863	0.158612	0.457144	0.89 (0.65-1.21)	0.0926381	0.0878909	0.291877	1.10 (0.92-1.30)	-0.00311962	0.0677638	0.963281	0.99699	1.00 (0.87-1.14)	0.158737	0.175753	0.379049	1.17 (0.83-1.65)	0.158737	0.169332	0.361665	1.17 (0.84-1.63)	TRUE	1.17926e-84	21.4389	0.064546	17	0.531526	0.553765	0.00817449	0.00995629	0.42369
finngen_R12_ALLERG_RHINITIS	GCST90032173	14	-1.04294	0.851808	0.244302	0.35 (0.07-1.87)	-0.285422	0.349741	0.414446	0.75 (0.38-1.49)	0.0157863	0.236473	0.946775	0.99699	1.02 (0.64-1.61)	-0.365151	0.566588	0.530477	0.69 (0.23-2.11)	-0.391748	0.567741	0.50232	0.68 (0.22-2.06)	TRUE	5.04653e-64	21.2009	0.0496464	13	0.124489	0.0881384	0.0197741	0.0149769	0.211362
finngen_R12_ALLERG_RHINITIS	GCST90032174	17	-2.0817	1.0125	0.057619	0.12 (0.02-0.91)	0.0729653	0.337738	0.828955	1.08 (0.55-2.09)	0.231131	0.235807	0.327001	0.846271	1.26 (0.79-2.00)	-0.222616	0.579782	0.70606	0.80 (0.26-2.49)	-0.163387	0.634548	0.800087	0.85 (0.24-2.95)	TRUE	7.81711e-79	21.4219	0.0609115	16	0.330617	0.112939	0.0365354	0.0155007	0.0324329
finngen_R12_ALLERG_RHINITIS	GCST90032175	11	-0.0584652	0.495672	0.908697	0.94 (0.36-2.49)	-0.091908	0.263309	0.727052	0.91 (0.54-1.53)	0.0519353	0.198715	0.793818	0.962759	1.05 (0.71-1.55)	-0.196278	0.433503	0.660378	0.82 (0.35-1.92)	-0.215517	0.394142	0.596506	0.81 (0.37-1.75)	TRUE	1.42172e-54	22.5644	0.0415063	10	0.621261	0.705343	0.0032854	0.0135134	0.813362
finngen_R12_ALLERG_RHINITIS	GCST90032176	22	0.0742506	0.123655	0.554939	1.08 (0.85-1.37)	-0.0583037	0.0831473	0.483172	0.94 (0.80-1.11)	-0.0371795	0.0603438	0.53781	0.917806	0.96 (0.86-1.08)	-0.0530606	0.150598	0.7281	0.95 (0.71-1.27)	-0.0971618	0.167659	0.568403	0.91 (0.65-1.26)	TRUE	3.81652e-106	21.7717	0.0801066	21	0.785032	0.774463	-0.00911896	0.0088326	0.314199
finngen_R12_ALLERG_RHINITIS	GCST90032177	21	0.107991	0.187967	0.572354	1.11 (0.77-1.61)	-0.0180463	0.115067	0.875377	0.98 (0.78-1.23)	-0.0839536	0.0808426	0.299046	0.846271	0.92 (0.78-1.08)	0.0967897	0.184708	0.606028	1.10 (0.77-1.58)	0.115869	0.207194	0.582213	1.12 (0.75-1.69)	TRUE	3.40449e-100	21.7756	0.0764795	20	0.31365	0.293045	-0.0109844	0.0095692	0.265261
finngen_R12_ALLERG_RHINITIS	GCST90032178	15	0.77447	1.00221	0.453486	2.17 (0.30-15.47)	0.60739	0.348256	0.0811431	1.84 (0.93- 3.63)	0.586744	0.327147	0.0728902	0.723467	1.80 (0.95- 3.41)	0.537682	0.58398	0.37279	1.71 (0.55- 5.38)	0.569712	0.679235	0.415699	1.77 (0.47- 6.69)	TRUE	1.45409e-71	22.3621	0.0560951	14	0.0115796	0.0175416	-0.00378803	0.0190312	0.845309
finngen_R12_ALLERG_RHINITIS	GCST90032179	15	0.302863	0.198583	0.151183	1.35 (0.92-2.00)	0.0770629	0.116893	0.509727	1.08 (0.86-1.36)	0.107151	0.0815015	0.188606	0.817696	1.11 (0.95-1.31)	0.0780298	0.125217	0.543202	1.08 (0.85-1.38)	0.0780298	0.176756	0.665626	1.08 (0.76-1.53)	TRUE	1.52822e-101	30.645	0.0763071	14	0.828196	0.804634	-0.0120917	0.0111882	0.299448
finngen_R12_ALLERG_RHINITIS	GCST90032180	13	0.332848	0.453971	0.478776	1.39 (0.57-3.40)	0.188734	0.183559	0.303858	1.21 (0.84-1.73)	0.264617	0.124473	0.0335121	0.681062	1.30 (1.02-1.66)	0.140229	0.222082	0.539603	1.15 (0.74-1.78)	0.659499	0.324476	0.0648416	1.93 (1.02-3.65)	TRUE	2.55657e-74	26.3865	0.0571786	12	0.241426	0.308369	-0.00239367	0.0151538	0.877352
finngen_R12_ALLERG_RHINITIS	GCST90032181	13	0.0686215	0.152463	0.661388	1.07 (0.79-1.44)	0.0206304	0.0779183	0.791187	1.02 (0.88-1.19)	-0.0775843	0.0574164	0.176613	0.796809	0.93 (0.83-1.04)	0.00793872	0.0918491	0.932548	1.01 (0.84-1.21)	-0.115238	0.160845	0.48742	0.89 (0.65-1.22)	TRUE	1.87582e-86	30.6092	0.0660847	12	0.185235	0.16991	-0.0145307	0.0136151	0.308724
finngen_R12_ALLERG_RHINITIS	GCST90032182	13	-0.00488514	0.0933201	0.95919	1.00 (0.83-1.19)	0.0446361	0.0591987	0.450846	1.05 (0.93-1.17)	0.0448446	0.0406824	0.270328	0.846271	1.05 (0.97-1.13)	0.0323929	0.097655	0.745832	1.03 (0.85-1.25)	0.0323929	0.103169	0.758928	1.03 (0.84-1.26)	TRUE	4.44853e-59	20.8007	0.0452349	12	0.582704	0.635619	0.00741219	0.012518	0.565741
finngen_R12_ALLERG_RHINITIS	GCST90032183	22	0.00449208	0.0538162	0.934307	1.00 (0.90-1.12)	0.0293414	0.0384979	0.445966	1.03 (0.95-1.11)	0.0262791	0.0267498	0.325901	0.846271	1.03 (0.97-1.08)	0.0101204	0.0764931	0.896003	1.01 (0.87-1.17)	-0.00116458	0.0773968	0.988137	1.00 (0.86-1.16)	TRUE	2.66753e-110	22.6243	0.0832334	21	0.652758	0.697626	0.0040866	0.00875904	0.645859
finngen_R12_ALLERG_RHINITIS	GCST90032184	13	-0.440354	0.350087	0.234496	0.64 (0.32-1.28)	-0.0948421	0.158534	0.549678	0.91 (0.67-1.24)	-0.033729	0.115952	0.771137	0.949865	0.97 (0.77-1.21)	-0.152804	0.247844	0.549061	0.86 (0.53-1.40)	-0.142977	0.259675	0.59201	0.87 (0.52-1.44)	TRUE	5.08609e-64	22.4288	0.0487592	12	0.746842	0.691291	0.0183951	0.0149435	0.244004
finngen_R12_ALLERG_RHINITIS	GCST90032185	16	-0.0212505	0.0860365	0.808498	0.98 (0.83-1.16)	0.000464192	0.052882	0.992996	1.00 (0.90-1.11)	-0.0142048	0.0374851	0.704729	0.942355	0.99 (0.92-1.06)	0.0310881	0.0969508	0.752893	1.03 (0.85-1.25)	0.0165558	0.0932129	0.861403	1.02 (0.85-1.22)	TRUE	5.38576e-77	22.1012	0.0591394	15	0.205078	0.260101	0.00112316	0.0119205	0.926269
finngen_R12_ALLERG_RHINITIS	GCST90032186	17	-0.0162798	0.09522	0.866532	0.98 (0.82-1.19)	-0.0818796	0.0577431	0.156191	0.92 (0.82-1.03)	-0.0376402	0.041421	0.363497	0.872762	0.96 (0.89-1.04)	-0.104468	0.108983	0.352033	0.90 (0.73-1.12)	-0.109057	0.0972667	0.278742	0.90 (0.74-1.09)	TRUE	2.82336e-81	21.7079	0.0617213	16	0.767823	0.818948	-0.00248412	0.00997105	0.806637
finngen_R12_ALLERG_RHINITIS	GCST90032187	19	0.148285	0.122005	0.240823	1.16 (0.91-1.47)	0.00506082	0.0663485	0.939199	1.01 (0.88-1.14)	-0.00602565	0.0469712	0.897924	0.992741	0.99 (0.91-1.09)	0.00521399	0.110889	0.963015	1.01 (0.81-1.25)	0.0114216	0.119318	0.924797	1.01 (0.80-1.28)	TRUE	3.27898e-91	22.1208	0.0702881	18	0.0860811	0.0552328	-0.0174822	0.0121959	0.169866
finngen_R12_ALLERG_RHINITIS	GCST90032188	21	0.310212	0.565921	0.589969	1.36 (0.45-4.13)	0.386678	0.285077	0.174972	1.47 (0.84-2.57)	0.231882	0.197072	0.239341	0.846271	1.26 (0.86-1.86)	0.417127	0.511138	0.424071	1.52 (0.56-4.13)	0.394057	0.555633	0.486384	1.48 (0.50-4.41)	TRUE	7.09117e-98	21.2166	0.0745237	20	0.464402	0.528059	-0.00175019	0.0118534	0.884172
finngen_R12_ALLERG_RHINITIS	GCST90032189	14	0.037796	0.294873	0.900132	1.04 (0.58-1.85)	0.023575	0.121418	0.846047	1.02 (0.81-1.30)	-0.0705518	0.107301	0.51085	0.917806	0.93 (0.76-1.15)	0.0596317	0.222565	0.792958	1.06 (0.69-1.64)	0.0544225	0.241263	0.825041	1.06 (0.66-1.69)	TRUE	8.22105e-65	21.6087	0.0505981	13	0.0156528	0.0220263	-0.00645494	0.0162762	0.698635
finngen_R12_ALLERG_RHINITIS	GCST90032190	14	-0.106749	0.226968	0.646555	0.90 (0.58-1.40)	-0.149231	0.122263	0.222248	0.86 (0.68-1.09)	-0.0480499	0.0891068	0.589722	0.917806	0.95 (0.80-1.13)	-0.205151	0.208566	0.343253	0.81 (0.54-1.23)	-0.197651	0.206312	0.355533	0.82 (0.55-1.23)	TRUE	1.2558e-68	22.4789	0.0526267	13	0.315552	0.383454	0.00406394	0.0142564	0.780458
finngen_R12_ALLERG_RHINITIS	GCST90032191	24	-0.137942	0.132532	0.309262	0.87 (0.67-1.13)	0.0403041	0.0809058	0.618371	1.04 (0.89-1.22)	0.0364145	0.0588752	0.536244	0.917806	1.04 (0.92-1.16)	-0.0152525	0.146313	0.917878	0.98 (0.74-1.31)	-0.0186183	0.160165	0.908468	0.98 (0.72-1.34)	TRUE	6.06309e-120	22.4069	0.0899275	23	0.886858	0.83066	0.0150497	0.0102488	0.156141
finngen_R12_ALLERG_RHINITIS	GCST90032192	15	0.577643	0.350299	0.123089	1.78 (0.90-3.54)	0.277052	0.199899	0.16576	1.32 (0.89-1.95)	0.0846392	0.141844	0.550703	0.917806	1.09 (0.82-1.44)	0.397345	0.31152	0.222889	1.49 (0.81-2.74)	0.380945	0.345992	0.289456	1.46 (0.74-2.88)	TRUE	5.18396e-73	22.2807	0.0558907	14	0.558813	0.45033	-0.0184966	0.0120169	0.147732
finngen_R12_ALLERG_RHINITIS	GCST90032193	19	0.372271	0.396218	0.360602	1.45 (0.67-3.15)	0.313662	0.199872	0.116575	1.37 (0.92-2.02)	0.0947147	0.135617	0.484929	0.917806	1.10 (0.84-1.43)	0.424331	0.334866	0.221246	1.53 (0.79-2.95)	0.409018	0.323932	0.222823	1.51 (0.80-2.84)	TRUE	1.14579e-90	21.99	0.0698741	18	0.0613749	0.0663179	-0.0105628	0.0136164	0.448557
finngen_R12_ALLERG_RHINITIS	GCST90032194	14	-0.642016	0.33759	0.0814754	0.53 (0.27-1.02)	-0.163934	0.184623	0.374575	0.85 (0.59-1.22)	-0.206735	0.128613	0.107962	0.772868	0.81 (0.63-1.05)	-0.178054	0.287124	0.54589	0.84 (0.48-1.47)	-0.178054	0.313227	0.579417	0.84 (0.45-1.55)	TRUE	2.1248e-66	22.0647	0.0516621	13	0.112086	0.0665556	0.0203744	0.0139632	0.170199
finngen_R12_ALLERG_RHINITIS	GCST90032195	24	0.101759	0.182554	0.58287	1.11 (0.77-1.58)	0.0238117	0.108222	0.825851	1.02 (0.83-1.27)	-0.04391	0.0798896	0.58257	0.917806	0.96 (0.82-1.12)	0.0573602	0.193773	0.769873	1.06 (0.72-1.55)	0.0573602	0.202989	0.780028	1.06 (0.71-1.58)	TRUE	1.58066e-111	21.1574	0.0849377	23	0.196516	0.199642	-0.00751765	0.00822133	0.370416
finngen_R12_ALLERG_RHINITIS	GCST90032196	18	0.405385	0.410901	0.338537	1.50 (0.67-3.36)	0.038153	0.194127	0.844191	1.04 (0.71-1.52)	-0.022151	0.132415	0.867146	0.978796	0.98 (0.75-1.27)	0.268195	0.392432	0.503552	1.31 (0.61-2.82)	0.208734	0.417435	0.623458	1.23 (0.54-2.79)	TRUE	6.044e-84	21.4743	0.0646521	17	0.145094	0.128609	-0.0151635	0.013496	0.277777
finngen_R12_ALLERG_RHINITIS	GCST90032197	15	0.403782	0.319416	0.228382	1.50 (0.80-2.80)	0.110271	0.178249	0.536155	1.12 (0.79-1.58)	0.154516	0.134054	0.249056	0.846271	1.17 (0.90-1.52)	0.182348	0.31139	0.567469	1.20 (0.65-2.21)	0.175885	0.304205	0.572327	1.19 (0.66-2.16)	TRUE	1.41359e-68	20.8656	0.0523564	14	0.741309	0.751186	-0.010821	0.012586	0.405498
finngen_R12_ALLERG_RHINITIS	GCST90032198	14	-0.076932	0.610617	0.901826	0.93 (0.28-3.06)	0.567897	0.328793	0.0841286	1.76 (0.93-3.36)	0.236593	0.232491	0.308846	0.846271	1.27 (0.80-2.00)	0.688577	0.526701	0.213748	1.99 (0.71-5.59)	0.696882	0.582924	0.253247	2.01 (0.64-6.29)	TRUE	1.10768e-67	22.1472	0.0518532	13	0.448898	0.505773	0.00704761	0.012692	0.588904
finngen_R12_ALLERG_RHINITIS	GCST90032199	15	0.0450396	0.60087	0.94139	1.05 (0.32-3.40)	0.382797	0.359665	0.287186	1.47 (0.72-2.97)	-0.146201	0.260815	0.575102	0.917806	0.86 (0.52-1.44)	0.549438	0.637345	0.403173	1.73 (0.50-6.04)	0.549438	0.678121	0.431362	1.73 (0.46-6.54)	TRUE	1.95549e-76	23.2648	0.0583487	14	0.437245	0.505851	-0.00456512	0.0129059	0.729216
finngen_R12_ALLERG_RHINITIS	GCST90032200	19	1.83062	0.862055	0.0486838	6.24 (1.15-33.79)	0.616561	0.462782	0.182764	1.85 (0.75- 4.59)	0.428617	0.328246	0.191628	0.817696	1.54 (0.81- 2.92)	0.753301	0.978825	0.451521	2.12 (0.31-14.47)	0.753301	0.945666	0.436075	2.12 (0.33-13.56)	TRUE	2.53465e-92	22.247	0.0706882	18	0.408648	0.28289	-0.021301	0.012069	0.095531
finngen_R12_ALLERG_RHINITIS	GCST90032201	21	0.198646	0.237325	0.412986	1.22 (0.77-1.94)	0.0134211	0.144751	0.926127	1.01 (0.76-1.35)	0.012909	0.107913	0.904781	0.992741	1.01 (0.82-1.25)	0.401104	0.300213	0.196533	1.49 (0.83-2.69)	-0.265962	0.311023	0.402613	0.77 (0.42-1.41)	TRUE	1.04629e-98	21.2507	0.0746443	20	0.78463	0.790193	-0.00761182	0.00866237	0.39053
finngen_R12_ALLERG_RHINITIS	GCST90032202	16	-0.446938	0.331962	0.199584	0.64 (0.33-1.23)	-0.126413	0.174305	0.468305	0.88 (0.63-1.24)	-0.272011	0.133768	0.042007	0.684756	0.76 (0.59-0.99)	-0.0593673	0.295846	0.843652	0.94 (0.53-1.68)	-0.0671359	0.311647	0.83234	0.94 (0.51-1.72)	TRUE	1.63306e-77	22.0184	0.0589183	15	0.94536	0.956526	0.00587017	0.0101954	0.573914
finngen_R12_ALLERG_RHINITIS	GCST90032203	15	-0.160898	0.472102	0.738689	0.85 (0.34-2.15)	-0.269386	0.272873	0.323534	0.76 (0.45-1.30)	-0.0180914	0.192726	0.925212	0.99444	0.98 (0.67-1.43)	-0.315335	0.470362	0.513504	0.73 (0.29-1.83)	-0.315335	0.45156	0.496412	0.73 (0.30-1.77)	TRUE	3.48031e-75	22.9838	0.0576482	14	0.24616	0.301461	0.00375848	0.0110728	0.739704
finngen_R12_ALLERG_RHINITIS	GCST90032204	19	0.058756	0.298399	0.846238	1.06 (0.59-1.90)	-0.025294	0.123846	0.838167	0.98 (0.76-1.24)	-0.0994955	0.0873684	0.254785	0.846271	0.91 (0.76-1.07)	-0.0207754	0.202637	0.919473	0.98 (0.66-1.46)	-0.00142385	0.222905	0.994974	1.00 (0.65-1.55)	TRUE	4.78455e-94	22.7155	0.0721696	18	0.117234	0.138266	-0.00807037	0.0142636	0.578922
finngen_R12_ALLERG_RHINITIS	GCST90032205	13	0.309886	0.29002	0.308183	1.36 (0.77-2.41)	0.124748	0.162297	0.442108	1.13 (0.82-1.56)	0.0571795	0.119518	0.632353	0.917806	1.06 (0.84-1.34)	0.20195	0.263265	0.45785	1.22 (0.73-2.05)	0.186928	0.264798	0.493711	1.21 (0.72-2.03)	TRUE	2.73736e-63	22.192	0.0482454	12	0.6784	0.6771	-0.0132179	0.0138216	0.359455
finngen_R12_ALLERG_RHINITIS	GCST90032206	13	-0.126296	0.121431	0.32063	0.88 (0.69-1.12)	-0.034705	0.0553322	0.53052	0.97 (0.87-1.08)	0.0347426	0.0381664	0.362667	0.872762	1.04 (0.96-1.12)	-0.0351422	0.0826816	0.678336	0.97 (0.82-1.14)	-0.0351422	0.0900715	0.703256	0.97 (0.81-1.15)	TRUE	5.88829e-58	20.6688	0.0449493	12	0.193953	0.132572	0.0234507	0.0164697	0.182226
finngen_R12_ALLERG_RHINITIS	GCST90032207	21	-0.0716845	0.0751433	0.352079	0.93 (0.80-1.08)	-0.0151656	0.0410276	0.711648	0.98 (0.91-1.07)	-0.0118367	0.0300645	0.693794	0.942355	0.99 (0.93-1.05)	-0.00311215	0.0732615	0.966537	1.00 (0.86-1.15)	-0.00870152	0.071712	0.904633	0.99 (0.86-1.14)	TRUE	4.34168e-101	21.9168	0.0769751	20	0.33433	0.346025	0.0100766	0.0114757	0.390866
finngen_R12_ALLERG_RHINITIS	GCST90032208	11	-0.197632	0.084131	0.0433694	0.82 (0.70-0.97)	-0.0160645	0.0540412	0.766266	0.98 (0.89-1.09)	-0.0371226	0.038981	0.340932	0.846271	0.96 (0.89-1.04)	0.0225655	0.0898929	0.806876	1.02 (0.86-1.22)	0.0210007	0.0929538	0.82581	1.02 (0.85-1.23)	TRUE	3.85739e-51	21.3344	0.0392543	10	0.799937	0.439122	0.0279367	0.0129764	0.0597556
finngen_R12_ALLERG_RHINITIS	GCST90032209	15	0.201997	0.110541	0.0906854	1.22 (0.99-1.52)	-0.0341121	0.0570038	0.549561	0.97 (0.86-1.08)	0.0186853	0.0399	0.639567	0.922302	1.02 (0.94-1.10)	-0.0392625	0.110608	0.727904	0.96 (0.77-1.19)	-0.0415966	0.112414	0.716897	0.96 (0.77-1.20)	TRUE	1.00151e-77	23.8214	0.0597385	14	0.305615	0.173903	-0.022468	0.0124868	0.0952085
finngen_R12_ALLERG_RHINITIS	GCST90032210	18	0.071247	0.0660134	0.296464	1.07 (0.94-1.22)	0.053753	0.0346584	0.120918	1.06 (0.99-1.13)	0.0311546	0.0263317	0.236746	0.846271	1.03 (0.98-1.09)	0.0615029	0.057578	0.300379	1.06 (0.95-1.19)	0.0629484	0.0628068	0.330274	1.06 (0.94-1.20)	TRUE	2.32944e-87	22.0634	0.066417	17	0.700204	0.73215	-0.00658478	0.00994219	0.517201
finngen_R12_ALLERG_RHINITIS	GCST90032211	13	0.0792313	0.0814033	0.351313	1.08 (0.92-1.27)	-0.00100475	0.0495244	0.983814	1.00 (0.91-1.10)	-0.0269198	0.0368218	0.464729	0.917806	0.97 (0.91-1.05)	0.00659139	0.08087	0.936383	1.01 (0.86-1.18)	0.00798943	0.0845969	0.926317	1.01 (0.85-1.19)	TRUE	3.01271e-61	21.6823	0.0471423	12	0.394662	0.30823	-0.0170562	0.0115834	0.16892
finngen_R12_ALLERG_RHINITIS	GCST90032212	17	0.135946	0.0872994	0.140259	1.15 (0.97-1.36)	0.0510531	0.0458721	0.265732	1.05 (0.96-1.15)	0.0205451	0.0330252	0.533874	0.917806	1.02 (0.96-1.09)	0.0716324	0.0848169	0.410811	1.07 (0.91-1.27)	0.0936784	0.0834224	0.278031	1.10 (0.93-1.29)	TRUE	1.39442e-84	22.7879	0.0647794	16	0.353868	0.284346	-0.0158968	0.0110429	0.170537
finngen_R12_ALLERG_RHINITIS	GCST90032213	20	-0.062282	0.130306	0.638426	0.94 (0.73-1.21)	-0.104365	0.0603283	0.0836379	0.90 (0.80-1.01)	-0.100085	0.0429006	0.0196503	0.669727	0.90 (0.83-0.98)	-0.0919953	0.119628	0.451342	0.91 (0.72-1.15)	-0.0999175	0.118268	0.408714	0.90 (0.72-1.14)	TRUE	3.21302e-94	21.6704	0.0724893	19	0.18644	0.227174	-0.00411995	0.0131761	0.758115
finngen_R12_ALLERG_RHINITIS	GCST90032214	14	-0.0304646	0.10654	0.779796	0.97 (0.79-1.20)	0.123696	0.0780858	0.113169	1.13 (0.97-1.32)	0.122484	0.0553761	0.0269761	0.681062	1.13 (1.01-1.26)	0.158446	0.138655	0.273757	1.17 (0.89-1.54)	0.169216	0.132018	0.222314	1.18 (0.91-1.53)	TRUE	2.38649e-66	21.8845	0.0512419	13	0.571903	0.422879	0.0184841	0.0109996	0.118696
finngen_R12_ALLERG_RHINITIS	GCST90032215	11	-0.00522967	0.0940679	0.956879	0.99 (0.83-1.20)	-0.0312865	0.0449758	0.486661	0.97 (0.89-1.06)	-0.0357133	0.0371231	0.336038	0.846271	0.96 (0.90-1.04)	-0.0304997	0.0705887	0.674854	0.97 (0.84-1.11)	-0.0264842	0.0707502	0.715972	0.97 (0.85-1.12)	TRUE	1.04473e-55	22.7246	0.0418005	10	0.993427	0.996421	-0.00443653	0.0125793	0.732443
finngen_R12_ALLERG_RHINITIS	GCST90032216	12	0.0522238	0.112987	0.653824	1.05 (0.84-1.31)	-0.00208219	0.0618207	0.973131	1.00 (0.88-1.13)	0.00264715	0.0473051	0.955374	0.99699	1.00 (0.91-1.10)	0.0109327	0.101793	0.916405	1.01 (0.83-1.23)	0.00807087	0.0964711	0.934829	1.01 (0.83-1.22)	TRUE	3.53341e-59	22.3247	0.0448009	11	0.839973	0.877905	-0.00641174	0.0132702	0.639381
finngen_R12_ALLERG_RHINITIS	GCST90032217	13	-0.0756451	0.184875	0.69027	0.93 (0.65-1.33)	-0.0450813	0.0556933	0.418253	0.96 (0.86-1.07)	-0.0262312	0.0526391	0.618258	0.917806	0.97 (0.88-1.08)	-0.125416	0.0962759	0.217131	0.88 (0.73-1.07)	-0.130021	0.109989	0.260051	0.88 (0.71-1.09)	TRUE	7.68318e-59	21.2426	0.0461904	12	0.00470231	0.00741201	0.00673206	0.0240557	0.784783
finngen_R12_ALLERG_RHINITIS	GCST90032218	15	-0.0502021	0.117948	0.67734	0.95 (0.75-1.20)	-0.00679142	0.051271	0.89462	0.99 (0.90-1.10)	0.0117105	0.043082	0.785761	0.9579	1.01 (0.93-1.10)	-0.0805246	0.115476	0.497014	0.92 (0.74-1.16)	-0.0805246	0.117161	0.503122	0.92 (0.73-1.16)	TRUE	6.0039e-68	21.1333	0.0530237	14	0.0149543	0.0188864	0.00989295	0.0174756	0.580965
finngen_R12_ALLERG_RHINITIS	GCST90032219	19	-0.0164169	0.0854442	0.849912	0.98 (0.83-1.16)	0.0617918	0.0560854	0.270572	1.06 (0.95-1.19)	0.03936	0.0369663	0.286988	0.846271	1.04 (0.97-1.12)	0.0630566	0.0671531	0.360162	1.07 (0.93-1.21)	0.064992	0.0899301	0.479153	1.07 (0.89-1.27)	TRUE	2.41222e-111	26.4094	0.0835971	18	0.767025	0.788329	0.00753304	0.0104039	0.478877
finngen_R12_ALLERG_RHINITIS	GCST90032220	21	-0.0422034	0.0682581	0.543724	0.96 (0.84-1.10)	-0.0233639	0.0337117	0.488279	0.98 (0.91-1.04)	-0.0421218	0.0230587	0.0677421	0.723467	0.96 (0.92-1.00)	0.0177296	0.0542554	0.74723	1.02 (0.92-1.13)	-0.0397573	0.0700003	0.576384	0.96 (0.84-1.10)	TRUE	3.71517e-114	24.6504	0.0864352	20	0.367796	0.429932	1.29535e-05	0.0101509	0.998995
finngen_R12_ALLERG_RHINITIS	GCST90032221	25	-0.0364177	0.0766024	0.638977	0.96 (0.83-1.12)	-0.0676066	0.0491408	0.168892	0.93 (0.85-1.03)	-0.0509892	0.0334173	0.127051	0.789779	0.95 (0.89-1.01)	-0.108502	0.0807448	0.191591	0.90 (0.77-1.05)	-0.138024	0.104662	0.199696	0.87 (0.71-1.07)	TRUE	4.55672e-141	25.3109	0.105629	24	0.281127	0.32926	-0.00176446	0.00819914	0.831508
finngen_R12_ALLERG_RHINITIS	GCST90032222	13	0.0678312	0.104139	0.528191	1.07 (0.87-1.31)	0.0368775	0.04697	0.432378	1.04 (0.95-1.14)	0.0458231	0.0325148	0.158746	0.789779	1.05 (0.98-1.12)	0.0368044	0.0632848	0.571621	1.04 (0.92-1.17)	0.0199227	0.0766972	0.799453	1.02 (0.88-1.19)	TRUE	2.60383e-71	25.2988	0.0549164	12	0.145155	0.192707	-0.00369462	0.0162045	0.823829
finngen_R12_ALLERG_RHINITIS	GCST90032223	17	-0.10111	0.14259	0.489141	0.90 (0.68-1.20)	-0.0070915	0.0758922	0.925553	0.99 (0.86-1.15)	-0.076065	0.0509317	0.135314	0.789779	0.93 (0.84-1.02)	0.0906586	0.0973378	0.365498	1.09 (0.90-1.33)	-0.280995	0.176219	0.130366	0.76 (0.53-1.07)	TRUE	4.49473e-103	27.7156	0.0784674	16	0.148702	0.190642	0.00217192	0.0112277	0.849207
finngen_R12_ALLERG_RHINITIS	GCST90032224	12	0.1068	0.100909	0.314778	1.11 (0.91-1.36)	0.0429051	0.0464523	0.355675	1.04 (0.95-1.14)	0.0539859	0.0342988	0.11549	0.786658	1.06 (0.99-1.13)	0.0430581	0.0596154	0.485204	1.04 (0.93-1.17)	0.0441831	0.0692483	0.536505	1.05 (0.91-1.20)	TRUE	2.79245e-73	27.728	0.0555161	11	0.851301	0.882352	-0.00676894	0.012163	0.590091
finngen_R12_ALLERG_RHINITIS	GCST90032225	9	0.2347	0.212163	0.305192	1.26 (0.83-1.92)	0.0101597	0.0850024	0.904862	1.01 (0.86-1.19)	-0.0314064	0.0642023	0.624716	0.917806	0.97 (0.85-1.10)	0.0358432	0.0944275	0.714132	1.04 (0.86-1.25)	-0.00867505	0.136195	0.950775	0.99 (0.76-1.29)	TRUE	9.61018e-58	29.3409	0.0439737	8	0.515247	0.439005	-0.0206971	0.0157278	0.229645
finngen_R12_ALLERG_RHINITIS	GCST90032226	12	0.336881	0.15403	0.0535972	1.40 (1.04-1.89)	0.0474288	0.0637045	0.456566	1.05 (0.93-1.19)	0.121532	0.0600618	0.0430271	0.684756	1.13 (1.00-1.27)	0.0346611	0.0730894	0.644611	1.04 (0.90-1.19)	0.0186945	0.0830025	0.825931	1.02 (0.87-1.20)	TRUE	8.76933e-71	27.5702	0.0551811	11	0.0852743	0.0416567	-0.0243147	0.0161619	0.163377
finngen_R12_ALLERG_RHINITIS	GCST90032227	12	-0.0555217	0.10555	0.610339	0.95 (0.77-1.16)	0.0170055	0.058707	0.772071	1.02 (0.91-1.14)	-0.0158266	0.0433046	0.71476	0.942355	0.98 (0.90-1.07)	0.048905	0.0841547	0.572866	1.05 (0.89-1.24)	0.0518211	0.0981324	0.607937	1.05 (0.87-1.28)	TRUE	4.10837e-69	26.076	0.0522301	11	0.801493	0.850331	0.00535648	0.0129891	0.68876
finngen_R12_ALLERG_RHINITIS	GCST90032228	11	-0.0325023	0.100867	0.754639	0.97 (0.79-1.18)	-0.00106116	0.0581245	0.985434	1.00 (0.89-1.12)	0.0153293	0.040366	0.704124	0.942355	1.02 (0.94-1.10)	0.00358857	0.0742739	0.962416	1.00 (0.87-1.16)	-0.0802467	0.0941166	0.413819	0.92 (0.77-1.11)	TRUE	4.35158e-63	26.2131	0.0481058	10	0.417625	0.486232	0.00640983	0.0123592	0.616528
finngen_R12_ALLERG_RHINITIS	GCST90032229	19	0.0606515	0.13284	0.653755	1.06 (0.82-1.38)	0.0356258	0.061003	0.559219	1.04 (0.92-1.17)	-0.0174418	0.0389411	0.654223	0.924201	0.98 (0.91-1.06)	0.0641958	0.080717	0.436791	1.07 (0.91-1.25)	0.14619	0.127855	0.26785	1.16 (0.90-1.49)	TRUE	3.89958e-113	27.1217	0.0858348	18	0.103602	0.119793	-0.00797912	0.0127002	0.53818
finngen_R12_ALLERG_RHINITIS	GCST90032230	16	-0.0159212	0.0965959	0.87144	0.98 (0.81-1.19)	0.036992	0.0558206	0.507526	1.04 (0.93-1.16)	0.0367941	0.0368258	0.317728	0.846271	1.04 (0.97-1.12)	0.0479909	0.0650025	0.47173	1.05 (0.92-1.19)	0.0654334	0.0901712	0.479218	1.07 (0.89-1.27)	TRUE	6.03125e-102	28.8288	0.0766998	15	0.705122	0.745185	0.00706604	0.01197	0.56439
finngen_R12_ALLERG_RHINITIS	GCST90032231	15	-0.113636	0.375795	0.767141	0.89 (0.43-1.86)	0.163096	0.177707	0.358734	1.18 (0.83-1.67)	0.0782712	0.122642	0.523337	0.917806	1.08 (0.85-1.38)	0.325029	0.332039	0.344249	1.38 (0.72-2.65)	0.311885	0.310818	0.33268	1.37 (0.74-2.51)	TRUE	4.00309e-74	22.6482	0.0568094	14	0.321674	0.370598	0.0073011	0.013404	0.595183
finngen_R12_ALLERG_RHINITIS	GCST90032232	13	0.0954583	0.258386	0.718813	1.10 (0.66-1.83)	-0.0133856	0.129281	0.917536	0.99 (0.77-1.27)	-0.0264016	0.0968508	0.78516	0.9579	0.97 (0.81-1.18)	-0.0100818	0.212368	0.962917	0.99 (0.65-1.50)	-0.0515542	0.227025	0.82418	0.95 (0.61-1.48)	TRUE	1.1053e-63	22.2155	0.0482985	12	0.808889	0.848455	-0.00688243	0.0135293	0.621005
finngen_R12_ALLERG_RHINITIS	GCST90032233	18	-0.250448	0.197688	0.223327	0.78 (0.53-1.15)	0.00566535	0.0935365	0.951703	1.01 (0.84-1.21)	0.0453442	0.088634	0.608938	0.917806	1.05 (0.88-1.24)	-0.0245333	0.156625	0.877376	0.98 (0.72-1.33)	-0.0390705	0.170504	0.821488	0.96 (0.69-1.34)	TRUE	6.80022e-85	21.8653	0.0658238	17	0.0534151	0.0229514	0.0212307	0.0128302	0.117457
finngen_R12_ALLERG_RHINITIS	GCST90032234	19	0.257551	0.133392	0.0703613	1.29 (1.00-1.68)	0.0904859	0.0942591	0.337071	1.09 (0.91-1.32)	0.112097	0.0662497	0.0906376	0.752133	1.12 (0.98-1.27)	0.0445805	0.175889	0.802786	1.05 (0.74-1.48)	0.0545492	0.179639	0.764869	1.06 (0.74-1.50)	TRUE	1.59635e-92	22.1479	0.0703762	18	0.772757	0.727857	-0.0124543	0.00991327	0.225989
finngen_R12_ALLERG_RHINITIS	GCST90032235	14	0.0164654	0.194089	0.933792	1.02 (0.69-1.49)	0.0450487	0.103475	0.663302	1.05 (0.85-1.28)	0.00911126	0.0771255	0.90596	0.992741	1.01 (0.87-1.17)	0.126238	0.172526	0.47733	1.13 (0.81-1.59)	0.126238	0.171786	0.475474	1.13 (0.81-1.59)	TRUE	6.5392e-68	22.1649	0.0518943	13	0.461217	0.543303	-0.000558297	0.0135213	0.967743
finngen_R12_ALLERG_RHINITIS	GCST90032236	19	-0.0140342	0.120293	0.908491	0.99 (0.78-1.25)	-0.0491417	0.0750335	0.512513	0.95 (0.82-1.10)	-0.00133454	0.0575671	0.981505	0.99699	1.00 (0.89-1.12)	-0.0664704	0.12347	0.596929	0.94 (0.73-1.19)	-0.0729272	0.136245	0.599019	0.93 (0.71-1.21)	TRUE	1.15153e-95	22.4889	0.0714551	18	0.993759	0.996487	0.00120149	0.00999279	0.905706
finngen_R12_ALLERG_RHINITIS	GCST90032237	27	-0.0678508	0.0669222	0.320355	0.93 (0.82-1.07)	0.0154676	0.0490158	0.752334	1.02 (0.92-1.12)	-0.00176605	0.0337805	0.958306	0.99699	1.00 (0.93-1.07)	0.069996	0.0994542	0.487812	1.07 (0.88-1.30)	0.0740506	0.103415	0.480343	1.08 (0.88-1.32)	TRUE	7.67562e-129	21.4173	0.0967239	26	0.630345	0.610122	0.00945736	0.00826755	0.263495
finngen_R12_ALLERG_RHINITIS	GCST90032238	16	-0.159423	0.15343	0.316391	0.85 (0.63-1.15)	0.035379	0.0907756	0.696728	1.04 (0.87-1.24)	0.0905623	0.0618709	0.143267	0.789779	1.09 (0.97-1.24)	-0.0883671	0.162236	0.593979	0.92 (0.67-1.26)	-0.100564	0.181162	0.587004	0.90 (0.63-1.29)	TRUE	2.79262e-80	23.1782	0.0620089	15	0.207396	0.100231	0.0220855	0.0120563	0.0883293
finngen_R12_ALLERG_RHINITIS	GCST90032239	13	0.0223168	0.355298	0.951043	1.02 (0.51-2.05)	-0.0298583	0.189567	0.874845	0.97 (0.67-1.41)	-0.00415274	0.133158	0.975121	0.99699	1.00 (0.77-1.29)	0.0563455	0.353632	0.876057	1.06 (0.53-2.12)	0.0563455	0.375243	0.883135	1.06 (0.51-2.21)	TRUE	2.68174e-61	21.8272	0.0474563	12	0.077811	0.110398	-0.00118686	0.0139616	0.933782
finngen_R12_ALLERG_RHINITIS	GCST90032240	14	0.103705	0.34377	0.768067	1.11 (0.57-2.18)	0.1213	0.20235	0.548867	1.13 (0.76-1.68)	0.00425173	0.135596	0.974986	0.99699	1.00 (0.77-1.31)	0.233269	0.369004	0.538244	1.26 (0.61-2.60)	0.217301	0.381021	0.57819	1.24 (0.59-2.62)	TRUE	7.03287e-66	21.7692	0.0509722	13	0.0841351	0.112236	-0.00457359	0.0137024	0.744306
finngen_R12_ALLERG_RHINITIS	GCST90032241	26	0.141784	0.147685	0.346609	1.15 (0.86-1.54)	-0.0964082	0.0994203	0.332194	0.91 (0.75-1.10)	-0.0671211	0.0685374	0.327414	0.846271	0.94 (0.82-1.07)	-0.22171	0.19334	0.262347	0.80 (0.55-1.17)	-0.237099	0.221981	0.29568	0.79 (0.51-1.22)	TRUE	2.84602e-126	21.9292	0.0953586	25	0.39431	0.31115	-0.0129003	0.00802219	0.120894
finngen_R12_ALLERG_RHINITIS	GCST90032242	25	0.0569119	0.160033	0.725362	1.06 (0.77-1.45)	-0.169961	0.111003	0.125734	0.84 (0.68-1.05)	-0.114494	0.0784256	0.144317	0.789779	0.89 (0.76-1.04)	-0.324798	0.22483	0.16149	0.72 (0.47-1.12)	-0.329971	0.241834	0.185083	0.72 (0.45-1.15)	TRUE	1.99014e-120	21.7786	0.0910637	24	0.477532	0.448826	-0.00929931	0.00756828	0.231601
finngen_R12_ALLERG_RHINITIS	GCST90032243	27	0.08342	0.151015	0.585583	1.09 (0.81-1.46)	-0.12335	0.106612	0.247271	0.88 (0.72-1.09)	-0.10674	0.071604	0.136042	0.789779	0.90 (0.78-1.03)	-0.249532	0.237343	0.302771	0.78 (0.49-1.24)	-0.254412	0.234865	0.288653	0.78 (0.49-1.23)	TRUE	3.04658e-130	21.7106	0.0980432	26	0.551891	0.491652	-0.0109584	0.00766214	0.16504
finngen_R12_ALLERG_RHINITIS	GCST90032244	27	0.170367	0.135257	0.219453	1.19 (0.91-1.55)	0.0490063	0.0913402	0.591596	1.05 (0.88-1.26)	-0.0212677	0.0623835	0.733164	0.942355	0.98 (0.87-1.11)	0.172841	0.202555	0.401282	1.19 (0.80-1.77)	0.187282	0.204799	0.368875	1.21 (0.81-1.80)	TRUE	2.28923e-129	21.6405	0.0977273	26	0.283097	0.207383	-0.0130704	0.00802667	0.115986
finngen_R12_ALLERG_RHINITIS	GCST90032245	17	-0.139398	0.336516	0.684562	0.87 (0.45-1.68)	0.0689193	0.219064	0.753059	1.07 (0.70-1.65)	-0.00417166	0.153391	0.978303	0.99699	1.00 (0.74-1.35)	0.0791054	0.388344	0.841157	1.08 (0.51-2.32)	0.121374	0.412969	0.772608	1.13 (0.50-2.54)	TRUE	1.88919e-81	21.7991	0.0619787	16	0.614957	0.669837	0.00488332	0.0108164	0.658108
finngen_R12_ALLERG_RHINITIS	GCST90032246	19	-0.0344432	0.331983	0.918582	0.97 (0.50-1.85)	-0.103067	0.217659	0.635841	0.90 (0.59-1.38)	-0.150649	0.157287	0.338166	0.846271	0.86 (0.63-1.17)	-0.00238699	0.390559	0.995191	1.00 (0.46-2.14)	0.04463	0.432308	0.918917	1.05 (0.45-2.44)	TRUE	7.20835e-91	21.7249	0.0690361	18	0.653888	0.706401	-0.0038122	0.00959101	0.695963
finngen_R12_ALLERG_RHINITIS	GCST90032247	19	0.21052	0.180838	0.260447	1.23 (0.87-1.76)	0.0816869	0.0940393	0.38504	1.09 (0.90-1.30)	0.0713837	0.0669763	0.286511	0.846271	1.07 (0.94-1.22)	0.13885	0.177254	0.443614	1.15 (0.81-1.63)	0.146144	0.176428	0.418322	1.16 (0.82-1.64)	TRUE	4.30472e-95	22.7536	0.0722931	18	0.540875	0.561413	-0.00834867	0.0100792	0.418976
finngen_R12_ALLERG_RHINITIS	GCST90032248	15	-0.110962	0.128754	0.404409	0.89 (0.70-1.15)	0.0814656	0.0632015	0.197404	1.08 (0.96-1.23)	0.0865106	0.04647	0.0626531	0.723467	1.09 (1.00-1.19)	0.0280726	0.113352	0.807995	1.03 (0.82-1.28)	0.0259847	0.111839	0.819635	1.03 (0.82-1.28)	TRUE	5.10672e-75	22.881	0.0573912	14	0.816163	0.677306	0.0203306	0.0123623	0.124012
finngen_R12_ALLERG_RHINITIS	GCST90032249	21	0.0492729	0.0770074	0.529913	1.05 (0.90-1.22)	0.035481	0.0448396	0.428777	1.04 (0.95-1.13)	0.0506733	0.0337339	0.133059	0.789779	1.05 (0.98-1.12)	0.0242418	0.08524	0.779031	1.02 (0.87-1.21)	0.0180825	0.0900086	0.842808	1.02 (0.85-1.21)	TRUE	1.6317e-103	22.4405	0.078806	20	0.33866	0.399085	0.000224373	0.010954	0.983872
finngen_R12_ALLERG_RHINITIS	GCST90032250	20	0.0369103	0.0916073	0.691753	1.04 (0.87-1.24)	0.0683836	0.0492585	0.165058	1.07 (0.97-1.18)	0.0707409	0.0337349	0.0359969	0.681062	1.07 (1.00-1.15)	0.0402095	0.0938292	0.673078	1.04 (0.87-1.25)	0.0425664	0.101123	0.678523	1.04 (0.86-1.27)	TRUE	1.2741e-96	22.2863	0.0745399	19	0.0512078	0.0651608	0.00463665	0.0111113	0.681401
finngen_R12_ALLERG_RHINITIS	GCST90032251	18	-0.0386088	0.0873785	0.664506	0.96 (0.81-1.14)	0.0249077	0.0490776	0.611792	1.03 (0.93-1.13)	0.0126601	0.0368631	0.73127	0.942355	1.01 (0.94-1.09)	0.0211468	0.0971843	0.830335	1.02 (0.84-1.24)	0.0197191	0.0902129	0.829577	1.02 (0.85-1.22)	TRUE	6.12543e-83	20.8415	0.0627559	17	0.89723	0.912086	0.00695826	0.0107521	0.526707
finngen_R12_ALLERG_RHINITIS	GCST90032252	16	-0.0739908	0.109318	0.509539	0.93 (0.75-1.15)	0.0615054	0.0684693	0.36903	1.06 (0.93-1.22)	0.0683173	0.0481703	0.156119	0.789779	1.07 (0.97-1.18)	0.0686619	0.116533	0.564492	1.07 (0.85-1.35)	0.0769392	0.122781	0.540318	1.08 (0.85-1.37)	TRUE	9.50847e-74	21.2182	0.056785	15	0.408595	0.332611	0.017584	0.0120666	0.167113
finngen_R12_ALLERG_RHINITIS	GCST90032253	19	-0.0155668	0.0860301	0.85855	0.98 (0.83-1.17)	-0.0719356	0.0545454	0.187229	0.93 (0.84-1.04)	-0.039374	0.0395492	0.31946	0.846271	0.96 (0.89-1.04)	-0.121256	0.106976	0.271882	0.89 (0.72-1.09)	-0.125054	0.100222	0.228104	0.88 (0.73-1.07)	TRUE	1.4754e-90	21.6444	0.0687809	18	0.678277	0.733074	-0.00302835	0.00971839	0.759126
finngen_R12_ALLERG_RHINITIS	GCST90032254	10	0.462362	0.338277	0.208856	1.59 (0.82-3.08)	0.166715	0.155045	0.282254	1.18 (0.87-1.60)	0.179506	0.116488	0.123321	0.789779	1.20 (0.95-1.50)	0.176686	0.227114	0.456556	1.19 (0.76-1.86)	0.227505	0.253442	0.392747	1.26 (0.76-2.06)	TRUE	5.62266e-50	22.8371	0.038182	9	0.700437	0.707848	-0.012068	0.0135498	0.399114
finngen_R12_ALLERG_RHINITIS	GCST90032255	10	0.0547371	0.15053	0.725557	1.06 (0.79-1.42)	0.0126859	0.0974872	0.896465	1.01 (0.84-1.23)	0.0254898	0.0745587	0.732445	0.942355	1.03 (0.89-1.19)	0.0166941	0.158874	0.918619	1.02 (0.74-1.39)	0.020908	0.156575	0.89671	1.02 (0.75-1.39)	TRUE	1.80152e-52	23.7635	0.0397293	9	0.725435	0.803089	-0.00287101	0.0128366	0.828629
finngen_R12_ALLERG_RHINITIS	GCST90032256	22	-0.0739399	0.17109	0.670241	0.93 (0.66-1.30)	-0.0762076	0.0589863	0.196373	0.93 (0.83-1.04)	-0.102008	0.0514814	0.0475396	0.684756	0.90 (0.82-1.00)	0.00316291	0.124335	0.979945	1.00 (0.79-1.28)	-0.264296	0.132997	0.0600957	0.77 (0.59-1.00)	TRUE	1.49959e-104	22.0993	0.0813118	21	0.00178678	0.00270784	-0.00268974	0.0155976	0.86482
finngen_R12_ALLERG_RHINITIS	GCST90032257	18	-0.0579138	0.0653966	0.388961	0.94 (0.83-1.07)	0.0239766	0.0449942	0.594115	1.02 (0.94-1.12)	0.05684	0.0319751	0.0754643	0.723467	1.06 (0.99-1.13)	0.0340719	0.0725848	0.644742	1.03 (0.90-1.19)	0.0410188	0.0750845	0.591957	1.04 (0.90-1.21)	TRUE	5.06667e-89	22.6571	0.0681974	17	0.58273	0.372554	0.0200594	0.00997197	0.0614202
finngen_R12_ALLERG_RHINITIS	GCST90032258	12	0.0916299	0.104588	0.401527	1.10 (0.89-1.35)	0.0799067	0.0564648	0.157021	1.08 (0.97-1.21)	0.111802	0.0390968	0.00424159	0.362457	1.12 (1.04-1.21)	0.054058	0.0819068	0.522837	1.06 (0.90-1.24)	0.0661866	0.0862177	0.458846	1.07 (0.90-1.27)	TRUE	1.4458e-57	22.3886	0.0449293	11	0.157553	0.210705	0.00277196	0.0128504	0.833551
finngen_R12_ALLERG_RHINITIS	GCST90032259	16	-0.0693276	0.0538926	0.219169	0.93 (0.84-1.04)	0.0215896	0.0330511	0.513615	1.02 (0.96-1.09)	0.0318364	0.0257256	0.215887	0.830199	1.03 (0.98-1.09)	0.0205907	0.0557033	0.71681	1.02 (0.92-1.14)	0.0225519	0.0509015	0.664053	1.02 (0.93-1.13)	TRUE	3.21665e-76	21.7416	0.0581819	15	0.918398	0.682145	0.0216343	0.0101273	0.0508017
finngen_R12_ALLERG_RHINITIS	GCST90032260	21	0.0797867	0.100683	0.437878	1.08 (0.89-1.32)	-0.108409	0.0533017	0.0419643	0.90 (0.81-1.00)	-0.0597793	0.0372846	0.108864	0.772868	0.94 (0.88-1.01)	-0.150677	0.107771	0.177388	0.86 (0.70-1.06)	-0.158543	0.103899	0.142685	0.85 (0.70-1.05)	TRUE	6.38749e-97	21.1925	0.074443	20	0.22814	0.164765	-0.0144621	0.00951897	0.145155
finngen_R12_ALLERG_RHINITIS	GCST90032261	12	-0.0314443	0.0712424	0.668335	0.97 (0.84-1.11)	0.0198114	0.0405903	0.625492	1.02 (0.94-1.10)	0.0154467	0.0317727	0.626851	0.917806	1.02 (0.95-1.08)	0.0217331	0.0616001	0.730899	1.02 (0.91-1.15)	0.01975	0.0607675	0.751272	1.02 (0.91-1.15)	TRUE	2.27584e-58	21.8423	0.0438378	11	0.991007	0.9903	0.00797736	0.0108481	0.479005
finngen_R12_ALLERG_RHINITIS	GCST90032262	18	-0.0271071	0.0957268	0.780676	0.97 (0.81-1.17)	0.00712984	0.0318353	0.822788	1.01 (0.95-1.07)	-0.024591	0.0297842	0.409007	0.901739	0.98 (0.92-1.03)	0.0393978	0.0529617	0.4671	1.04 (0.94-1.15)	-0.0471672	0.053674	0.391777	0.95 (0.86-1.06)	TRUE	3.76423e-87	22.3813	0.0673712	17	0.0306432	0.0436094	0.00041278	0.014875	0.978205
finngen_R12_ALLERG_RHINITIS	GCST90032263	16	-0.217813	0.224013	0.347391	0.80 (0.52-1.25)	0.125117	0.11577	0.279812	1.13 (0.90-1.42)	0.0614595	0.0865526	0.477652	0.917806	1.06 (0.90-1.26)	0.218888	0.202623	0.297085	1.24 (0.84-1.85)	0.230886	0.20724	0.282769	1.26 (0.84-1.89)	TRUE	7.28616e-77	21.8742	0.0585353	15	0.77464	0.704929	0.0163823	0.0121202	0.197925
finngen_R12_ALLERG_RHINITIS	GCST90032264	18	-0.0287741	0.116524	0.808098	0.97 (0.77-1.22)	-0.0212406	0.0523131	0.684722	0.98 (0.88-1.08)	-0.0142465	0.0355873	0.688918	0.942075	0.99 (0.92-1.06)	-0.0231641	0.10124	0.821751	0.98 (0.80-1.19)	-0.0319414	0.0982438	0.749055	0.97 (0.80-1.17)	TRUE	3.04558e-88	22.5726	0.0679414	17	0.0600013	0.0815861	0.00191538	0.0141706	0.894167
finngen_R12_ALLERG_RHINITIS	GCST90032265	16	-0.0281485	0.0996402	0.781693	0.97 (0.80-1.18)	-0.0116181	0.04857	0.810949	0.99 (0.90-1.09)	0.00546377	0.0336964	0.87119	0.978796	1.01 (0.94-1.07)	-0.0246467	0.0900682	0.78809	0.98 (0.82-1.16)	-0.0345007	0.0867864	0.696572	0.97 (0.81-1.15)	TRUE	1.50589e-79	22.989	0.0615004	15	0.0384365	0.0516158	0.00554527	0.0146921	0.711513
finngen_R12_ALLERG_RHINITIS	GCST90032266	12	0.080146	0.107852	0.47451	1.08 (0.88-1.34)	0.0883888	0.0631089	0.161341	1.09 (0.97-1.24)	0.0869535	0.0485071	0.073038	0.723467	1.09 (0.99-1.20)	0.104755	0.0987865	0.311682	1.11 (0.91-1.35)	0.111079	0.0990033	0.285768	1.12 (0.92-1.36)	TRUE	4.69639e-58	22.0105	0.044173	11	0.914155	0.947317	0.000802073	0.0113496	0.945054
finngen_R12_ALLERG_RHINITIS	GCST90032267	15	0.0135269	0.0835398	0.873858	1.01 (0.86-1.19)	0.0533075	0.0491255	0.277865	1.05 (0.96-1.16)	0.0337527	0.0380737	0.375343	0.874568	1.03 (0.96-1.11)	0.0813285	0.0873172	0.367423	1.08 (0.91-1.29)	0.0935789	0.0874278	0.302566	1.10 (0.93-1.30)	TRUE	3.2206e-73	22.2066	0.0557054	14	0.714204	0.774905	0.00309929	0.0113944	0.789893
finngen_R12_ALLERG_RHINITIS	GCST90032268	15	0.131361	0.199594	0.521934	1.14 (0.77-1.69)	0.0644818	0.0823668	0.433709	1.07 (0.91-1.25)	0.0816192	0.0630251	0.195311	0.817696	1.09 (0.96-1.23)	0.0623492	0.163032	0.707881	1.06 (0.77-1.47)	0.133756	0.154545	0.401363	1.14 (0.84-1.55)	TRUE	7.65866e-71	21.5366	0.0540317	14	0.71771	0.77838	-0.00341541	0.0130036	0.796936
finngen_R12_ALLERG_RHINITIS	GCST90032269	21	0.153582	0.0853416	0.0878227	1.17 (0.99-1.38)	0.00455694	0.0460236	0.921128	1.00 (0.92-1.10)	-0.0138237	0.0375878	0.713044	0.942355	0.99 (0.92-1.06)	-0.174917	0.117782	0.15311	0.84 (0.67-1.06)	-0.174917	0.124393	0.175022	0.84 (0.66-1.07)	TRUE	3.34057e-103	22.564	0.0792385	20	0.129265	0.0397826	-0.0225737	0.0105197	0.0450155
finngen_R12_ALLERG_RHINITIS	GCST90032270	17	-0.0381816	0.12459	0.763468	0.96 (0.75-1.23)	-0.0139355	0.0528451	0.792007	0.99 (0.89-1.09)	0.0428176	0.0487481	0.379756	0.880513	1.04 (0.95-1.15)	-0.0409131	0.106328	0.705466	0.96 (0.78-1.18)	-0.035975	0.115394	0.759251	0.96 (0.77-1.21)	TRUE	3.54393e-77	21.3085	0.0605915	16	0.00160139	0.00177556	0.0109889	0.01551	0.489495
finngen_R12_ALLERG_RHINITIS	GCST90032271	19	0.0192406	0.0783912	0.809051	1.02 (0.87-1.19)	-0.0261297	0.0387374	0.499971	0.97 (0.90-1.05)	-0.00754658	0.0285553	0.791565	0.962494	0.99 (0.94-1.05)	-0.0379866	0.0721877	0.605159	0.96 (0.84-1.11)	-0.0473058	0.0738047	0.529626	0.95 (0.83-1.10)	TRUE	1.04115e-89	21.6225	0.0687129	18	0.20987	0.252414	-0.00476354	0.0127242	0.712758
finngen_R12_ALLERG_RHINITIS	GCST90032272	21	0.0875014	0.0604127	0.16381	1.09 (0.97-1.23)	-0.00983036	0.0340888	0.77306	0.99 (0.93-1.06)	-0.0143812	0.0237661	0.545104	0.917806	0.99 (0.94-1.03)	-0.0376234	0.0613498	0.546616	0.96 (0.85-1.09)	-0.0453862	0.0615661	0.469565	0.96 (0.85-1.08)	TRUE	1.42955e-100	21.8713	0.0768156	20	0.34997	0.221021	-0.0171178	0.00925214	0.0799081
finngen_R12_ALLERG_RHINITIS	GCST90032273	26	-0.11749	0.0834649	0.172054	0.89 (0.75-1.05)	-0.0531538	0.041601	0.201353	0.95 (0.87-1.03)	-0.0272988	0.0416493	0.512182	0.917806	0.97 (0.90-1.06)	-0.0672236	0.0701955	0.347404	0.93 (0.81-1.07)	-0.0806591	0.0806112	0.32661	0.92 (0.79-1.08)	TRUE	1.72246e-124	22.0659	0.095948	25	0.000364235	0.000195022	0.0169275	0.0136233	0.226039
finngen_R12_ALLERG_RHINITIS	GCST90032274	23	-0.0473657	0.06366	0.465095	0.95 (0.84-1.08)	-0.0547435	0.038267	0.152555	0.95 (0.88-1.02)	-0.060803	0.0267176	0.02286	0.681062	0.94 (0.89-0.99)	-0.036761	0.065072	0.577838	0.96 (0.85-1.10)	-0.0434868	0.0692979	0.536768	0.96 (0.84-1.10)	TRUE	2.92911e-113	22.5512	0.0867379	22	0.059088	0.0764902	-0.00273836	0.0110989	0.807518
finngen_R12_ALLERG_RHINITIS	GCST90032275	24	-0.078908	0.0565146	0.176573	0.92 (0.83-1.03)	-0.0481764	0.0340232	0.156779	0.95 (0.89-1.02)	-0.0346032	0.025624	0.176881	0.796809	0.97 (0.92-1.02)	-0.0502771	0.0633745	0.435692	0.95 (0.84-1.08)	-0.0502771	0.0628005	0.431565	0.95 (0.84-1.08)	TRUE	1.14864e-118	22.1126	0.0887541	23	0.966214	0.965391	0.00778133	0.00884687	0.388606
finngen_R12_ALLERG_RHINITIS	GCST90032276	22	-0.128854	0.125835	0.318063	0.88 (0.69-1.12)	-0.104558	0.0754219	0.165654	0.90 (0.78-1.04)	-0.0567506	0.0571516	0.320718	0.846271	0.94 (0.84-1.06)	-0.142276	0.137594	0.312885	0.87 (0.66-1.14)	-0.149266	0.149771	0.330291	0.86 (0.64-1.16)	TRUE	8.53782e-106	21.7368	0.0799816	21	0.699608	0.729971	0.0053375	0.00829876	0.527421
finngen_R12_ALLERG_RHINITIS	GCST90032277	18	-0.0348842	0.0951841	0.718799	0.97 (0.80-1.16)	0.0319392	0.0554863	0.564869	1.03 (0.93-1.15)	0.0289583	0.0395037	0.463527	0.917806	1.03 (0.95-1.11)	0.0374588	0.101781	0.71739	1.04 (0.85-1.27)	0.0576406	0.0965809	0.558498	1.06 (0.88-1.28)	TRUE	1.2272e-86	21.9191	0.0659839	17	0.567696	0.598345	0.00748586	0.0101542	0.471665
finngen_R12_ALLERG_RHINITIS	GCST90032278	20	0.153474	0.128916	0.249314	1.17 (0.91-1.50)	0.0115081	0.0825218	0.88909	1.01 (0.86-1.19)	0.0596907	0.0601682	0.321166	0.846271	1.06 (0.94-1.19)	-0.0174223	0.153261	0.910686	0.98 (0.73-1.33)	-0.0267623	0.150045	0.860327	0.97 (0.73-1.31)	TRUE	1.66592e-100	22.6525	0.0757613	19	0.879387	0.884925	-0.00712605	0.00866321	0.421519
finngen_R12_ALLERG_RHINITIS	GCST90032279	19	0.0638667	0.0940198	0.506099	1.07 (0.89-1.28)	-0.00156272	0.0533657	0.976639	1.00 (0.90-1.11)	0.0110824	0.0359897	0.758133	0.944713	1.01 (0.94-1.09)	0.0214707	0.100491	0.833215	1.02 (0.84-1.24)	0.0214707	0.106327	0.842235	1.02 (0.83-1.26)	TRUE	8.32199e-92	22.1629	0.0704214	18	0.134273	0.154193	-0.00650906	0.0103546	0.537955
finngen_R12_ALLERG_RHINITIS	GCST90032280	18	0.0481036	0.077114	0.541552	1.05 (0.90-1.22)	0.0829209	0.0517305	0.108948	1.09 (0.98-1.20)	0.100136	0.0377493	0.00798609	0.472177	1.11 (1.03-1.19)	0.0377002	0.095126	0.6968	1.04 (0.86-1.25)	0.0436392	0.0920384	0.641432	1.04 (0.87-1.25)	TRUE	7.32107e-90	22.8278	0.0687084	17	0.710927	0.731462	0.00769243	0.0099411	0.450331
finngen_R12_ALLERG_RHINITIS	GCST90032281	22	0.185078	0.137318	0.192791	1.20 (0.92-1.57)	0.0374915	0.0746685	0.615592	1.04 (0.90-1.20)	0.0458994	0.064613	0.477473	0.917806	1.05 (0.92-1.19)	0.00326628	0.168028	0.984674	1.00 (0.72-1.39)	-0.00897285	0.167591	0.957808	0.99 (0.71-1.38)	TRUE	5.58156e-102	21.3227	0.078463	21	0.0507459	0.0418773	-0.0132494	0.0115588	0.26522
finngen_R12_ALLERG_RHINITIS	GCST90032282	20	-0.016155	0.0862789	0.853566	0.98 (0.83-1.17)	0.0453855	0.0445322	0.308126	1.05 (0.96-1.14)	0.0250838	0.0309774	0.418086	0.907332	1.03 (0.96-1.09)	0.0402343	0.0849461	0.64115	1.04 (0.88-1.23)	0.0420416	0.0884217	0.639875	1.04 (0.88-1.24)	TRUE	5.32533e-97	22.0826	0.0738625	19	0.392955	0.440245	0.00543488	0.0105696	0.61337
finngen_R12_ALLERG_RHINITIS	GCST90032283	17	0.018348	0.0816546	0.825243	1.02 (0.87-1.20)	0.042	0.044751	0.347974	1.04 (0.96-1.14)	0.0454096	0.0316788	0.151733	0.789779	1.05 (0.98-1.11)	0.0362349	0.0748766	0.634993	1.04 (0.90-1.20)	0.0362349	0.074166	0.631778	1.04 (0.90-1.20)	TRUE	2.7665e-84	22.5894	0.0642185	16	0.62252	0.682429	0.00388979	0.0108176	0.724174
finngen_R12_ALLERG_RHINITIS	GCST90032284	19	-0.0334913	0.133016	0.804227	0.97 (0.75-1.26)	0.0523795	0.0783386	0.503732	1.05 (0.90-1.23)	0.0506475	0.0569317	0.373671	0.874568	1.05 (0.94-1.18)	0.0246282	0.144054	0.866159	1.02 (0.77-1.36)	0.0565093	0.154166	0.718228	1.06 (0.78-1.43)	TRUE	4.80136e-91	21.8219	0.0693428	18	0.520729	0.555354	0.00693185	0.00990416	0.493462
finngen_R12_ALLERG_RHINITIS	GCST90032285	19	-0.0487467	0.0894941	0.59304	0.95 (0.80-1.14)	0.00619279	0.051225	0.903775	1.01 (0.91-1.11)	-0.0139358	0.0387385	0.719041	0.942355	0.99 (0.91-1.06)	0.0440061	0.0995925	0.663853	1.04 (0.86-1.27)	0.0440061	0.0949496	0.648584	1.04 (0.87-1.26)	TRUE	7.14458e-94	22.2445	0.0706824	18	0.916421	0.93613	0.00475152	0.0110118	0.671532
finngen_R12_ALLERG_RHINITIS	GCST90032286	19	0.100729	0.14131	0.485625	1.11 (0.84-1.46)	0.0498496	0.0769245	0.516964	1.05 (0.90-1.22)	0.00289535	0.052055	0.955644	0.99699	1.00 (0.91-1.11)	0.0442727	0.138302	0.752567	1.05 (0.80-1.37)	0.0442727	0.154118	0.77719	1.05 (0.77-1.41)	TRUE	5.32422e-91	22.0197	0.0699662	18	0.0925187	0.100128	-0.0109459	0.014138	0.449434
finngen_R12_ALLERG_RHINITIS	GCST90032287	18	-0.00254794	0.171181	0.988308	1.00 (0.71-1.40)	0.107082	0.087704	0.222106	1.11 (0.94-1.32)	0.0495904	0.0687721	0.470858	0.917806	1.05 (0.92-1.20)	0.155405	0.15024	0.315451	1.17 (0.87-1.57)	0.174351	0.158465	0.286558	1.19 (0.87-1.62)	TRUE	1.04576e-84	21.3871	0.0643922	17	0.687386	0.742208	0.00412982	0.0124167	0.743752
finngen_R12_ALLERG_RHINITIS	GCST90032288	18	-0.0906262	0.143062	0.535376	0.91 (0.69-1.21)	-0.102989	0.0776565	0.18477	0.90 (0.77-1.05)	-0.0492625	0.0591316	0.404789	0.901739	0.95 (0.85-1.07)	-0.177898	0.134301	0.202828	0.84 (0.64-1.09)	-0.187032	0.148041	0.223504	0.83 (0.62-1.11)	TRUE	1.13039e-91	23.0811	0.0694685	17	0.684629	0.740332	0.00385632	0.012145	0.754953
finngen_R12_ALLERG_RHINITIS	GCST90032289	30	0.17836	0.123834	0.160866	1.20 (0.94-1.52)	0.04002	0.0753252	0.595213	1.04 (0.90-1.21)	0.0259732	0.0518171	0.616197	0.917806	1.03 (0.93-1.14)	-0.00797377	0.142098	0.955635	0.99 (0.75-1.31)	1.29544e-05	0.141535	0.999928	1.00 (0.76-1.32)	TRUE	9.79589e-146	21.7783	0.109275	29	0.264412	0.223659	-0.0121678	0.00883471	0.17934
finngen_R12_ALLERG_RHINITIS	GCST90032290	23	-0.0404431	0.0430591	0.358284	0.96 (0.88-1.04)	-0.000830985	0.0257063	0.974212	1.00 (0.95-1.05)	-0.00500125	0.0193485	0.796035	0.962978	1.00 (0.96-1.03)	-0.0100574	0.0459069	0.828606	0.99 (0.90-1.08)	-0.0116968	0.0504713	0.818873	0.99 (0.90-1.09)	TRUE	7.23972e-115	22.3878	0.0861085	22	0.890263	0.88879	0.0100204	0.0108757	0.367331
finngen_R12_ALLERG_RHINITIS	GCST90032291	18	0.00364438	0.275371	0.989604	1.00 (0.59-1.72)	0.0399355	0.12173	0.742861	1.04 (0.82-1.32)	0.0516376	0.112485	0.64619	0.924201	1.05 (0.84-1.31)	-0.0243307	0.228874	0.916584	0.98 (0.62-1.53)	-0.0511784	0.243165	0.835804	0.95 (0.59-1.53)	TRUE	1.65002e-89	23.0074	0.069247	17	0.0128069	0.0186715	0.00284499	0.0148098	0.85008
finngen_R12_ALLERG_RHINITIS	GCST90032292	21	-0.0698971	0.0825929	0.407927	0.93 (0.79-1.10)	0.0406777	0.0447817	0.36369	1.04 (0.95-1.14)	0.0429006	0.032986	0.193406	0.817696	1.04 (0.98-1.11)	0.0625982	0.0851414	0.470736	1.06 (0.90-1.26)	0.0702553	0.0870771	0.429262	1.07 (0.90-1.27)	TRUE	2.00229e-100	21.7502	0.0763859	20	0.608559	0.525526	0.0142521	0.0095673	0.152725
finngen_R12_ALLERG_RHINITIS	GCST90032293	26	-0.0991133	0.136096	0.4735	0.91 (0.69-1.18)	-0.000154433	0.0782922	0.998426	1.00 (0.86-1.17)	0.032892	0.0553446	0.552302	0.917806	1.03 (0.93-1.15)	-0.0259841	0.144505	0.858748	0.97 (0.73-1.29)	-0.0259841	0.148898	0.862871	0.97 (0.73-1.30)	TRUE	6.9114e-123	21.4046	0.0930864	25	0.237247	0.226139	0.00916414	0.00846767	0.289896
finngen_R12_ALLERG_RHINITIS	GCST90032294	30	0.102542	0.130167	0.43745	1.11 (0.86-1.43)	-0.108322	0.0782043	0.166016	0.90 (0.77-1.05)	-0.0813083	0.0687154	0.236705	0.846271	0.92 (0.81-1.05)	-0.167736	0.146482	0.261531	0.85 (0.63-1.13)	-0.177362	0.153411	0.257069	0.84 (0.62-1.13)	TRUE	4.14012e-151	22.6896	0.113826	29	0.047496	0.0257168	-0.0171116	0.0103994	0.11106
finngen_R12_ALLERG_RHINITIS	GCST90032295	26	0.0176926	0.0226304	0.441973	1.02 (0.97-1.06)	0.0201967	0.0198979	0.310097	1.02 (0.98-1.06)	0.0255816	0.0185766	0.168485	0.789779	1.03 (0.99-1.06)	0.0184188	0.0195805	0.355873	1.02 (0.98-1.06)	0.0225958	0.104643	0.830793	1.02 (0.83-1.26)	TRUE	2.05657e-129	22.5012	0.0978289	25	0.190086	0.196668	0.00466391	0.00538813	0.395286
finngen_R12_ALLERG_RHINITIS	GCST90032296	22	-0.119022	0.0987204	0.242023	0.89 (0.73-1.08)	-0.0320103	0.0593065	0.589374	0.97 (0.86-1.09)	-0.00598118	0.0406536	0.883033	0.98741	0.99 (0.92-1.08)	0.00896961	0.0992343	0.928835	1.01 (0.83-1.23)	-0.0029569	0.107441	0.978304	1.00 (0.81-1.23)	TRUE	2.62157e-107	22.2906	0.0820075	21	0.120941	0.0942827	0.0139075	0.0106338	0.205756
finngen_R12_ALLERG_RHINITIS	GCST90032297	22	-0.039258	0.0885568	0.6623	0.96 (0.81-1.14)	-0.0340061	0.0521295	0.514183	0.97 (0.87-1.07)	-0.0257202	0.0368633	0.485353	0.917806	0.97 (0.91-1.05)	-0.00325543	0.0931626	0.972455	1.00 (0.83-1.20)	-0.02679	0.0998587	0.791102	0.97 (0.80-1.18)	TRUE	6.82299e-108	22.3091	0.082075	21	0.221189	0.267754	0.00168241	0.0097677	0.864978
finngen_R12_ALLERG_RHINITIS	GCST90032298	15	-0.0695713	0.0807293	0.404422	0.93 (0.80-1.09)	-0.0351829	0.0473726	0.457673	0.97 (0.88-1.06)	-0.0169504	0.0342412	0.620579	0.917806	0.98 (0.92-1.05)	-0.03276	0.0648757	0.621438	0.97 (0.85-1.10)	-0.02946	0.0762973	0.705212	0.97 (0.84-1.13)	TRUE	8.67794e-84	25.4754	0.0637957	14	0.41341	0.450161	0.00695423	0.00962467	0.482758
finngen_R12_ALLERG_RHINITIS	GCST90032299	19	0.141345	0.153633	0.370436	1.15 (0.85-1.56)	0.0892062	0.0772569	0.248225	1.09 (0.94-1.27)	0.127627	0.0547831	0.0198228	0.669727	1.14 (1.02-1.26)	0.0803211	0.14812	0.594284	1.08 (0.81-1.45)	0.0834959	0.158791	0.60543	1.09 (0.80-1.48)	TRUE	2.13386e-91	22.0868	0.0701778	18	0.30397	0.364689	-0.00101118	0.0104695	0.924187
finngen_R12_ALLERG_RHINITIS	GCST90032300	22	0.0434401	0.118951	0.718802	1.04 (0.83-1.32)	0.112888	0.0617364	0.0674681	1.12 (0.99-1.26)	0.0861918	0.0460636	0.0613245	0.723467	1.09 (1.00-1.19)	0.13416	0.132758	0.323731	1.14 (0.88-1.48)	0.128587	0.133421	0.346132	1.14 (0.88-1.48)	TRUE	1.08967e-106	22.0813	0.0812425	21	0.355965	0.406087	0.00396369	0.0100906	0.698615
finngen_R12_ALLERG_RHINITIS	GCST90032301	23	-0.276183	0.153221	0.0858361	0.76 (0.56-1.02)	-0.165023	0.097541	0.0906776	0.85 (0.70-1.03)	-0.103011	0.0682163	0.131028	0.789779	0.90 (0.79-1.03)	-0.252313	0.193141	0.204921	0.78 (0.53-1.13)	-0.261626	0.191227	0.18508	0.77 (0.53-1.12)	TRUE	4.30326e-105	20.8575	0.0802491	22	0.325867	0.289189	0.0131273	0.0102556	0.214503
finngen_R12_ALLERG_RHINITIS	GCST90032302	14	0.0860454	0.101073	0.411257	1.09 (0.89-1.33)	0.0612405	0.0395376	0.121401	1.06 (0.98-1.15)	0.08667	0.0297944	0.0036266	0.362457	1.09 (1.03-1.16)	0.0574979	0.0647073	0.390372	1.06 (0.93-1.20)	0.0588072	0.0697831	0.414624	1.06 (0.92-1.22)	TRUE	3.01141e-66	21.8443	0.0511467	13	0.661249	0.735593	0.000126839	0.0196119	0.994946
finngen_R12_ALLERG_RHINITIS	GCST90032303	18	-0.125384	0.213706	0.565584	0.88 (0.58-1.34)	0.00575099	0.0966107	0.952532	1.01 (0.83-1.22)	0.0551446	0.0642655	0.390851	0.897439	1.06 (0.93-1.20)	-0.0496683	0.194588	0.801594	0.95 (0.65-1.39)	-0.0362374	0.194294	0.854253	0.96 (0.66-1.41)	TRUE	2.89414e-87	22.377	0.0673581	17	0.058795	0.0578748	0.0107245	0.0117383	0.37447
finngen_R12_ALLERG_RHINITIS	GCST90032304	14	-0.0137195	0.176185	0.939215	0.99 (0.70-1.39)	0.0251621	0.116795	0.829426	1.03 (0.82-1.29)	-0.0578299	0.0871932	0.507177	0.917806	0.94 (0.80-1.12)	0.0710269	0.186629	0.709662	1.07 (0.74-1.55)	0.0684197	0.183426	0.715153	1.07 (0.75-1.53)	TRUE	6.953e-67	21.6037	0.0505859	13	0.918331	0.944757	-0.00316766	0.0109942	0.77817
finngen_R12_ALLERG_RHINITIS	GCST90032305	29	0.00770325	0.0535444	0.886674	1.01 (0.91-1.12)	-0.00647594	0.0328423	0.843685	0.99 (0.93-1.06)	-0.0132634	0.0231989	0.567508	0.917806	0.99 (0.94-1.03)	0.00918875	0.0668735	0.891694	1.01 (0.89-1.15)	0.0160722	0.0690463	0.81763	1.02 (0.89-1.16)	TRUE	3.47137e-142	21.9406	0.106415	28	0.386115	0.428348	-0.00343645	0.00785895	0.665396
finngen_R12_ALLERG_RHINITIS	GCST90032306	25	0.000610002	0.118967	0.995953	1.00 (0.79-1.26)	0.0450995	0.0625348	0.470792	1.05 (0.93-1.18)	0.0265386	0.0415178	0.522687	0.917806	1.03 (0.95-1.11)	0.0942394	0.136427	0.496338	1.10 (0.84-1.44)	0.109744	0.136836	0.43042	1.12 (0.85-1.46)	TRUE	6.22589e-124	22.4954	0.0940451	24	0.0810228	0.10229	0.00248202	0.0103453	0.81252
finngen_R12_ALLERG_RHINITIS	GCST90032307	29	-0.132908	0.106068	0.220932	0.88 (0.71-1.08)	-0.0352617	0.0518451	0.496418	0.97 (0.87-1.07)	0.00576696	0.0350859	0.869442	0.978796	1.01 (0.94-1.08)	-0.0871415	0.113452	0.448862	0.92 (0.73-1.14)	-0.0843759	0.112488	0.459458	0.92 (0.74-1.15)	TRUE	5.29647e-144	22.3341	0.108312	28	0.130877	0.0996805	0.0149004	0.0105496	0.169252
finngen_R12_ALLERG_RHINITIS	GCST90032308	15	0.000564329	0.077317	0.994287	1.00 (0.86-1.16)	-0.0356609	0.0483041	0.460357	0.96 (0.88-1.06)	-0.0384796	0.0345959	0.266027	0.846271	0.96 (0.90-1.03)	-0.0271089	0.0816969	0.744939	0.97 (0.83-1.14)	-0.0442335	0.0888372	0.626272	0.96 (0.80-1.14)	TRUE	6.26603e-68	20.7157	0.0519821	14	0.601815	0.652269	-0.00708304	0.0125437	0.581913
finngen_R12_ALLERG_RHINITIS	GCST90032309	21	-0.185241	0.103767	0.0902091	0.83 (0.68-1.02)	0.0424131	0.0641371	0.508428	1.04 (0.92-1.18)	0.0338277	0.0453396	0.455609	0.917806	1.03 (0.95-1.13)	0.0927301	0.121888	0.455663	1.10 (0.86-1.39)	0.101301	0.131	0.448393	1.11 (0.86-1.43)	TRUE	5.18929e-100	21.7072	0.0762423	20	0.62162	0.33837	0.02085	0.00888345	0.0299126
finngen_R12_ALLERG_RHINITIS	GCST90032310	17	-0.145775	0.0960593	0.149919	0.86 (0.72-1.04)	0.0417292	0.0663224	0.529227	1.04 (0.92-1.19)	0.0139384	0.0455025	0.759361	0.944713	1.01 (0.93-1.11)	0.0959076	0.114126	0.413086	1.10 (0.88-1.38)	0.100615	0.115594	0.396943	1.11 (0.88-1.39)	TRUE	7.81566e-83	22.2014	0.0631205	16	0.764635	0.569466	0.0186946	0.00990232	0.0785396
finngen_R12_ALLERG_RHINITIS	GCST90032311	25	0.444173	0.163545	0.0123253	1.56 (1.13-2.15)	0.148833	0.116194	0.200231	1.16 (0.92-1.46)	0.0361651	0.096617	0.708171	0.942355	1.04 (0.86-1.25)	0.216175	0.215807	0.32648	1.24 (0.81-1.89)	0.216175	0.225999	0.348341	1.24 (0.80-1.93)	TRUE	2.40341e-128	23.328	0.0975076	24	0.203886	0.0289124	-0.0282781	0.00971056	0.00784778
finngen_R12_ALLERG_RHINITIS	GCST90032312	21	-0.516275	0.320099	0.123262	0.60 (0.32-1.12)	-0.142659	0.129852	0.27193	0.87 (0.67-1.12)	-0.187474	0.0919562	0.0414769	0.684756	0.83 (0.69-0.99)	0.0880614	0.252665	0.731084	1.09 (0.67-1.79)	0.0734741	0.270563	0.788744	1.08 (0.63-1.83)	TRUE	1.69542e-100	21.7703	0.0764627	20	0.68119	0.666607	0.0119876	0.0111784	0.296979
finngen_R12_ALLERG_RHINITIS	GCST90032313	21	-0.187072	0.320656	0.566482	0.83 (0.44-1.55)	-0.113191	0.124499	0.363259	0.89 (0.70-1.14)	-0.126765	0.0866773	0.143608	0.789779	0.88 (0.74-1.04)	0.00013171	0.233485	0.999555	1.00 (0.63-1.58)	0.0153342	0.245745	0.950865	1.02 (0.63-1.64)	TRUE	1.06987e-100	21.8095	0.0766002	20	0.476835	0.53951	0.00233908	0.0119739	0.847194
finngen_R12_ALLERG_RHINITIS	GCST90032314	20	0.269089	0.240361	0.277635	1.31 (0.82-2.10)	-0.184873	0.167865	0.270758	0.83 (0.60-1.16)	-0.0692406	0.121599	0.569073	0.917806	0.93 (0.74-1.18)	-0.258266	0.313401	0.420122	0.77 (0.42-1.43)	-0.258266	0.316165	0.424126	0.77 (0.42-1.44)	TRUE	3.20058e-96	21.9443	0.0733972	19	0.447397	0.347188	-0.0144581	0.00884949	0.119673
finngen_R12_ALLERG_RHINITIS	GCST90032315	28	0.170174	0.185212	0.366642	1.19 (0.82-1.70)	0.0817782	0.099263	0.410023	1.09 (0.89-1.32)	0.0374902	0.0699756	0.592124	0.917806	1.04 (0.91-1.19)	0.128912	0.198864	0.522305	1.14 (0.77-1.68)	0.110493	0.216729	0.614321	1.12 (0.73-1.71)	TRUE	4.42039e-139	22.2068	0.103986	27	0.548022	0.569546	-0.00646327	0.0083533	0.446064
finngen_R12_ALLERG_RHINITIS	GCST90032316	21	0.160062	0.217802	0.471376	1.17 (0.77-1.80)	-0.0963797	0.0903565	0.286125	0.91 (0.76-1.08)	0.00674072	0.0908172	0.940833	0.99699	1.01 (0.84-1.20)	-0.11055	0.145455	0.456104	0.90 (0.67-1.19)	-0.138087	0.151793	0.37381	0.87 (0.65-1.17)	TRUE	2.00372e-98	21.8606	0.0767789	20	0.000229338	0.00023126	-0.0111071	0.0143105	0.447216
finngen_R12_ALLERG_RHINITIS	GCST90032317	21	-0.0338281	0.388395	0.931506	0.97 (0.45-2.07)	-0.110588	0.209228	0.597116	0.90 (0.59-1.35)	-0.0964753	0.147853	0.514072	0.917806	0.91 (0.68-1.21)	-0.10185	0.388455	0.795855	0.90 (0.42-1.93)	-0.092419	0.402217	0.820601	0.91 (0.41-2.01)	TRUE	5.51276e-101	21.8941	0.0768963	20	0.30789	0.364151	-0.00176392	0.00999733	0.861816
finngen_R12_ALLERG_RHINITIS	GCST90032318	20	-0.0350022	0.660265	0.958306	0.97 (0.26-3.52)	-0.0454061	0.27737	0.869966	0.96 (0.55-1.65)	-0.0793652	0.265456	0.764958	0.944713	0.92 (0.55-1.55)	-0.0663058	0.461058	0.887163	0.94 (0.38-2.31)	-0.0951976	0.513855	0.854987	0.91 (0.33-2.49)	TRUE	1.93596e-94	21.9311	0.0733583	19	0.00203697	0.00318456	-0.00104325	0.0141409	0.942003
finngen_R12_ALLERG_RHINITIS	GCST90032319	25	0.544537	0.318383	0.100664	1.72 (0.92-3.22)	-0.125432	0.193049	0.515861	0.88 (0.60-1.29)	-0.17421	0.139453	0.211577	0.830199	0.84 (0.64-1.10)	-0.0907291	0.365024	0.805818	0.91 (0.45-1.87)	-0.109839	0.383319	0.776918	0.90 (0.42-1.90)	TRUE	1.70805e-123	22.2936	0.0932048	24	0.741074	0.427467	-0.0230662	0.00918537	0.0195062
finngen_R12_ALLERG_RHINITIS	GCST90032320	22	-0.0808713	0.147259	0.588964	0.92 (0.69-1.23)	-0.0425562	0.096206	0.65824	0.96 (0.79-1.16)	-0.07342	0.0722353	0.309439	0.846271	0.93 (0.81-1.07)	-0.0583898	0.174335	0.741001	0.94 (0.67-1.33)	-0.0498808	0.173392	0.776414	0.95 (0.68-1.34)	TRUE	1.56529e-105	21.6413	0.0796313	21	0.785352	0.830609	0.00054905	0.00945573	0.954273
finngen_R12_ALLERG_RHINITIS	GCST90032321	16	0.314543	0.326298	0.351416	1.37 (0.72-2.60)	0.116394	0.197229	0.555091	1.12 (0.76-1.65)	0.120036	0.144814	0.407163	0.901739	1.13 (0.85-1.50)	0.169793	0.367733	0.6509	1.19 (0.58-2.44)	0.253817	0.385807	0.520581	1.29 (0.61-2.75)	TRUE	7.54089e-79	22.4383	0.0600301	15	0.651493	0.688199	-0.00723263	0.0108729	0.516732
finngen_R12_ALLERG_RHINITIS	GCST90032322	19	-0.03013	0.21237	0.888846	0.97 (0.64-1.47)	-0.0191537	0.124923	0.878143	0.98 (0.77-1.25)	0.0592751	0.089635	0.508424	0.917806	1.06 (0.89-1.26)	-0.110485	0.213226	0.610657	0.90 (0.59-1.36)	-0.142459	0.250774	0.577001	0.87 (0.53-1.42)	TRUE	4.46358e-92	22.0976	0.0702188	18	0.376051	0.427103	0.00475863	0.0101683	0.645739
finngen_R12_ALLERG_RHINITIS	GCST90032323	13	0.222013	0.473287	0.648167	1.25 (0.49-3.16)	0.118652	0.20994	0.571957	1.13 (0.75-1.70)	0.0693579	0.192754	0.718978	0.942355	1.07 (0.73-1.56)	0.100137	0.410217	0.811271	1.11 (0.49-2.47)	0.109411	0.413845	0.795975	1.12 (0.50-2.51)	TRUE	5.13041e-58	20.9347	0.0455256	12	0.00568609	0.00856487	-0.0058427	0.0164145	0.728613
finngen_R12_ALLERG_RHINITIS	GCST90032324	23	0.196307	0.165066	0.247611	1.22 (0.88-1.68)	0.152128	0.0915808	0.0966869	1.16 (0.97-1.39)	0.0833099	0.082853	0.314649	0.846271	1.09 (0.92-1.28)	0.234613	0.182282	0.211442	1.26 (0.88-1.81)	0.239523	0.176853	0.18937	1.27 (0.90-1.80)	TRUE	5.91434e-111	22.1684	0.0852693	22	0.0158807	0.0167899	-0.00847068	0.0106715	0.436208
finngen_R12_ALLERG_RHINITIS	GCST90032325	13	-0.0957317	0.210602	0.658263	0.91 (0.60-1.37)	0.000542803	0.125083	0.996538	1.00 (0.78-1.28)	-0.0429029	0.0877181	0.624771	0.917806	0.96 (0.81-1.14)	0.077062	0.210167	0.720249	1.08 (0.72-1.63)	0.0897132	0.233364	0.707382	1.09 (0.69-1.73)	TRUE	8.86136e-65	22.862	0.0496965	12	0.291997	0.360804	0.00408994	0.0145344	0.783629
finngen_R12_ALLERG_RHINITIS	GCST90032326	19	-0.0291765	0.198858	0.885079	0.97 (0.66-1.43)	0.0448101	0.114703	0.696047	1.05 (0.84-1.31)	0.0590334	0.0827752	0.475736	0.917806	1.06 (0.90-1.25)	0.0494845	0.217225	0.822367	1.05 (0.69-1.61)	0.0649261	0.222965	0.774232	1.07 (0.69-1.65)	TRUE	7.21172e-90	21.6625	0.0688391	18	0.228886	0.26697	0.00496368	0.0099242	0.623375
finngen_R12_ALLERG_RHINITIS	GCST90032327	17	-0.0853197	0.0970027	0.392971	0.92 (0.76-1.11)	0.000258443	0.0510502	0.995961	1.00 (0.91-1.11)	0.0207688	0.0375297	0.579993	0.917806	1.02 (0.95-1.10)	-0.0267487	0.0943725	0.780476	0.97 (0.81-1.17)	-0.0298812	0.101372	0.771961	0.97 (0.80-1.18)	TRUE	9.14526e-86	22.8575	0.064976	16	0.833333	0.797807	0.0123587	0.0104202	0.254059
finngen_R12_ALLERG_RHINITIS	GCST90032328	6	-0.0331264	0.296367	0.916386	0.97 (0.54-1.73)	0.0743666	0.180411	0.680187	1.08 (0.76-1.53)	0.057055	0.154522	0.711952	0.942355	1.06 (0.78-1.43)	0.115413	0.258817	0.674297	1.12 (0.68-1.86)	0.097182	0.253231	0.716927	1.10 (0.67-1.81)	TRUE	2.33056e-33	24.6987	0.0247719	5	0.841501	0.908098	0.00493713	0.0138452	0.739411
finngen_R12_ALLERG_RHINITIS	GCST90032329	16	0.0316812	0.244038	0.898555	1.03 (0.64-1.67)	0.0137975	0.120236	0.90864	1.01 (0.80-1.28)	-0.025466	0.0829385	0.758808	0.944713	0.97 (0.83-1.15)	0.200345	0.224313	0.385882	1.22 (0.79-1.90)	0.278038	0.216046	0.217621	1.32 (0.86-2.02)	TRUE	1.71168e-75	21.7173	0.0581158	15	0.159501	0.203345	-0.00340243	0.0133328	0.802285
finngen_R12_ALLERG_RHINITIS	GCST90032330	16	-0.0110326	0.106765	0.919162	0.99 (0.80-1.22)	0.00716685	0.048908	0.883497	1.01 (0.92-1.11)	0.0449503	0.0377735	0.234048	0.846271	1.05 (0.97-1.13)	-0.0194548	0.0873567	0.826769	0.98 (0.83-1.16)	-0.0167727	0.0860282	0.848035	0.98 (0.83-1.16)	TRUE	1.86071e-76	21.621	0.0578597	15	0.945094	0.956794	0.00623399	0.0111199	0.58392
finngen_R12_ALLERG_RHINITIS	GCST90032331	18	0.248967	0.251251	0.336481	1.28 (0.78-2.10)	-0.046415	0.164695	0.778078	0.95 (0.69-1.32)	0.0564591	0.124011	0.648911	0.924201	1.06 (0.83-1.35)	-0.245453	0.321013	0.454981	0.78 (0.42-1.47)	-0.25033	0.319878	0.44464	0.78 (0.42-1.46)	TRUE	3.61679e-85	21.3921	0.0644075	17	0.904655	0.904327	-0.00867109	0.00984251	0.391369
finngen_R12_ALLERG_RHINITIS	GCST90032332	29	0.514587	0.188519	0.0110229	1.67 (1.16-2.42)	0.160399	0.115584	0.16522	1.17 (0.94-1.47)	0.212255	0.0762324	0.00536406	0.362457	1.24 (1.06-1.44)	0.0856121	0.204414	0.678546	1.09 (0.73-1.63)	0.151485	0.245107	0.541546	1.16 (0.72-1.88)	TRUE	4.5785e-142	22.1714	0.107531	28	0.14828	0.0839746	-0.0220526	0.0122238	0.082388
finngen_R12_ALLERG_RHINITIS	GCST90032333	22	-0.00150552	0.0982191	0.987922	1.00 (0.82-1.21)	-0.0348166	0.0636918	0.584625	0.97 (0.85-1.09)	0.00136311	0.0470068	0.976866	0.99699	1.00 (0.91-1.10)	-0.0448374	0.118594	0.70917	0.96 (0.76-1.21)	-0.0421524	0.118738	0.726127	0.96 (0.76-1.21)	TRUE	1.28526e-111	22.898	0.0842362	21	0.524443	0.587651	0.000324628	0.00975937	0.973794
finngen_R12_ALLERG_RHINITIS	GCST90032334	22	0.00412761	0.111972	0.97096	1.00 (0.81-1.25)	-0.0260917	0.058859	0.657555	0.97 (0.87-1.09)	0.033344	0.0425032	0.432744	0.917806	1.03 (0.95-1.12)	-0.0429025	0.104836	0.686511	0.96 (0.78-1.18)	-0.0372439	0.102405	0.719723	0.96 (0.79-1.18)	TRUE	3.99672e-111	23.0152	0.0846657	21	0.104416	0.1309	0.0038391	0.0131333	0.773053
finngen_R12_ALLERG_RHINITIS	GCST90032335	8	0.123822	0.177178	0.51081	1.13 (0.80-1.60)	-0.0951522	0.102539	0.35343	0.91 (0.74-1.11)	-0.134312	0.0761294	0.0776883	0.723467	0.87 (0.75-1.02)	-0.115872	0.137458	0.427111	0.89 (0.68-1.17)	-0.130702	0.155961	0.429687	0.88 (0.65-1.19)	TRUE	4.50499e-40	22.9055	0.0306404	7	0.834106	0.611493	-0.0232853	0.014432	0.157774
finngen_R12_ALLERG_RHINITIS	GCST90032336	26	0.0526705	0.3304	0.874676	1.05 (0.55-2.01)	0.0881934	0.200908	0.66068	1.09 (0.74-1.62)	0.104099	0.143499	0.468186	0.917806	1.11 (0.84-1.47)	0.0160223	0.385691	0.967194	1.02 (0.48-2.16)	-0.000406696	0.388024	0.999172	1.00 (0.47-2.14)	TRUE	1.21926e-128	22.102	0.096104	25	0.830538	0.865122	0.00141078	0.00816406	0.864255
finngen_R12_ALLERG_RHINITIS	GCST90032337	22	-0.386298	0.256595	0.147832	0.68 (0.41-1.12)	-0.180101	0.154465	0.243628	0.84 (0.62-1.13)	-0.100942	0.130731	0.440034	0.917806	0.90 (0.70-1.17)	-0.396401	0.310391	0.215508	0.67 (0.37-1.24)	-0.572361	0.368925	0.13574	0.56 (0.27-1.16)	TRUE	4.53921e-105	22.0365	0.0810797	21	0.0134134	0.00850194	0.0142234	0.0110634	0.213261
finngen_R12_ALLERG_RHINITIS	GCST90032338	14	-0.297816	0.455105	0.525204	0.74 (0.30-1.81)	-0.108045	0.197601	0.584529	0.90 (0.61-1.32)	-0.0280251	0.142261	0.843829	0.978796	0.97 (0.74-1.29)	-0.105538	0.340655	0.761617	0.90 (0.46-1.75)	-0.142538	0.365643	0.702976	0.87 (0.42-1.78)	TRUE	4.07794e-68	22.3713	0.0523761	13	0.229355	0.263787	0.00877032	0.0138471	0.538377
finngen_R12_ALLERG_RHINITIS	GCST90032339	17	0.15539	0.345268	0.659106	1.17 (0.59-2.30)	0.0650787	0.182395	0.721241	1.07 (0.75-1.53)	0.0283226	0.13008	0.827638	0.978796	1.03 (0.80-1.33)	0.184074	0.306563	0.556622	1.20 (0.66-2.19)	0.171407	0.319115	0.598568	1.19 (0.64-2.22)	TRUE	1.96134e-80	21.6438	0.0615389	16	0.360355	0.418229	-0.00408447	0.0102048	0.694614
finngen_R12_ALLERG_RHINITIS	GCST90032340	17	-0.0715085	0.279614	0.801626	0.93 (0.54-1.61)	0.0424194	0.0951024	0.655569	1.04 (0.87-1.26)	-0.0483328	0.0890308	0.587214	0.917806	0.95 (0.80-1.13)	0.053359	0.167558	0.754262	1.05 (0.76-1.46)	0.0398887	0.176022	0.823596	1.04 (0.74-1.47)	TRUE	2.00274e-79	21.7903	0.0619537	16	0.00452877	0.00710395	0.0018078	0.0205986	0.931226
finngen_R12_ALLERG_RHINITIS	GCST90032341	19	-0.120449	0.15254	0.440625	0.89 (0.66-1.20)	0.0266692	0.0619387	0.666779	1.03 (0.91-1.16)	-0.0315981	0.0549997	0.56562	0.917806	0.97 (0.87-1.08)	0.0569849	0.11041	0.612051	1.06 (0.85-1.31)	0.0540597	0.114942	0.643775	1.06 (0.84-1.32)	TRUE	2.31795e-89	21.8284	0.0693636	18	0.00859711	0.0103008	0.0105873	0.0169095	0.539555
finngen_R12_ALLERG_RHINITIS	GCST90032342	21	-0.110822	0.182553	0.550991	0.90 (0.63-1.28)	0.0275757	0.0629888	0.661541	1.03 (0.91-1.16)	-0.00389838	0.0634741	0.951027	0.99699	1.00 (0.88-1.13)	0.0459586	0.115139	0.694008	1.05 (0.84-1.31)	0.0387528	0.123637	0.757191	1.04 (0.82-1.32)	TRUE	7.66871e-97	21.4755	0.0754306	20	0.000640829	0.000770899	0.0114226	0.0182456	0.538734
finngen_R12_ALLERG_RHINITIS	GCST90032343	17	-0.0625132	0.226973	0.78675	0.94 (0.60-1.47)	0.0332368	0.0788605	0.673417	1.03 (0.89-1.21)	-0.0392347	0.0720272	0.585946	0.917806	0.96 (0.83-1.11)	0.0409149	0.138119	0.770866	1.04 (0.79-1.37)	0.0336956	0.145736	0.820083	1.03 (0.78-1.38)	TRUE	5.86688e-80	21.929	0.0623466	16	0.00459277	0.00718042	0.00224322	0.020665	0.914997
finngen_R12_ALLERG_RHINITIS	GCST90032344	24	0.0368786	0.0979873	0.710253	1.04 (0.86-1.26)	0.0680891	0.0433918	0.116608	1.07 (0.98-1.17)	0.018287	0.0443388	0.680019	0.940494	1.02 (0.93-1.11)	0.0811478	0.0747562	0.288948	1.08 (0.94-1.26)	0.0811478	0.0841587	0.344963	1.08 (0.92-1.28)	TRUE	4.44568e-111	21.4774	0.086217	23	0.000116293	0.000184144	-0.00299706	0.0140076	0.832549
finngen_R12_ALLERG_RHINITIS	GCST90032345	26	-0.0166834	0.082677	0.841782	0.98 (0.84-1.16)	0.0099488	0.0518505	0.84784	1.01 (0.91-1.12)	-0.0114735	0.034816	0.741742	0.944713	0.99 (0.92-1.06)	0.0612045	0.111998	0.589582	1.06 (0.85-1.32)	-0.0591463	0.119013	0.623549	0.94 (0.75-1.19)	TRUE	5.97603e-126	21.9361	0.0953824	25	0.121318	0.151183	0.00061263	0.00848568	0.943044
finngen_R12_ALLERG_RHINITIS	GCST90032346	23	-0.0480792	0.299557	0.87402	0.95 (0.53-1.71)	0.0299578	0.136742	0.826586	1.03 (0.79-1.35)	0.0798979	0.0989102	0.419216	0.907332	1.08 (0.89-1.31)	-0.0307047	0.261552	0.907613	0.97 (0.58-1.62)	-0.0373115	0.254524	0.884788	0.96 (0.58-1.59)	TRUE	1.91152e-115	22.7241	0.0873996	22	0.314428	0.357694	0.00498286	0.0109266	0.653048
finngen_R12_ALLERG_RHINITIS	GCST90032347	18	-0.0968902	0.219119	0.664277	0.91 (0.59-1.39)	-0.0950161	0.102557	0.354202	0.91 (0.74-1.11)	-0.0493772	0.0705006	0.48369	0.917806	0.95 (0.83-1.09)	-0.0696186	0.166586	0.681242	0.93 (0.67-1.29)	-0.0863841	0.170302	0.618503	0.92 (0.66-1.28)	TRUE	3.41886e-86	21.9993	0.0662258	17	0.139412	0.177367	0.00283817	0.0121162	0.817766
finngen_R12_ALLERG_RHINITIS	GCST90032348	12	-0.00426264	0.359545	0.990774	1.00 (0.49-2.01)	0.0713108	0.136077	0.600244	1.07 (0.82-1.40)	0.224249	0.14918	0.132784	0.789779	1.25 (0.93-1.68)	0.0258629	0.174828	0.885072	1.03 (0.73-1.45)	-0.00500933	0.190328	0.979474	1.00 (0.69-1.44)	TRUE	2.03801e-56	22.1613	0.0444717	11	0.00851042	0.00961384	0.0122052	0.0173848	0.498657
finngen_R12_ALLERG_RHINITIS	GCST90032349	17	-0.0881592	0.3469	0.802842	0.92 (0.46-1.81)	0.0524645	0.150324	0.727083	1.05 (0.78-1.41)	-0.0987106	0.102957	0.337682	0.846271	0.91 (0.74-1.11)	0.209235	0.256291	0.426263	1.23 (0.75-2.04)	0.221245	0.275738	0.434093	1.25 (0.73-2.14)	TRUE	4.43292e-84	22.8025	0.0648207	16	0.0687384	0.0941432	-0.000431299	0.0131522	0.974272
finngen_R12_ALLERG_RHINITIS	GCST90032350	22	0.188036	0.214381	0.390842	1.21 (0.79-1.84)	0.0165332	0.122399	0.892551	1.02 (0.80-1.29)	-0.0264503	0.0927855	0.775591	0.952869	0.97 (0.81-1.17)	-0.00454874	0.233101	0.984615	1.00 (0.63-1.57)	0.00599621	0.238142	0.98015	1.01 (0.63-1.60)	TRUE	3.49944e-102	21.0022	0.0772906	21	0.768605	0.74868	-0.0110249	0.00993395	0.280242
finngen_R12_ALLERG_RHINITIS	GCST90032351	15	-0.194398	0.129717	0.157856	0.82 (0.64-1.06)	-0.0212066	0.0747769	0.776718	0.98 (0.85-1.13)	-0.0389918	0.0546547	0.475585	0.917806	0.96 (0.86-1.07)	-0.0491897	0.13813	0.727066	0.95 (0.73-1.25)	-0.0332345	0.129949	0.801863	0.97 (0.75-1.25)	TRUE	9.21021e-71	21.5648	0.0541027	14	0.640519	0.574997	0.0130634	0.00988887	0.209277
finngen_R12_ALLERG_RHINITIS	GCST90032352	35	0.0234686	0.172987	0.892909	1.02 (0.73-1.44)	0.0203417	0.102729	0.843034	1.02 (0.83-1.25)	-0.0310308	0.087336	0.722362	0.942355	0.97 (0.82-1.15)	0.0350869	0.195485	0.858621	1.04 (0.71-1.52)	0.0621213	0.207941	0.766953	1.06 (0.71-1.60)	TRUE	2.08767e-171	21.8874	0.128122	34	0.00672603	0.00867873	-0.00368859	0.010061	0.716241
finngen_R12_ALLERG_RHINITIS	GCST90032353	44	-0.280374	0.254612	0.277088	0.76 (0.46-1.24)	0.107585	0.157022	0.493245	1.11 (0.82-1.51)	-0.0252549	0.107713	0.814624	0.977962	0.98 (0.79-1.20)	0.191482	0.368029	0.60553	1.21 (0.59-2.49)	0.212074	0.373677	0.573303	1.24 (0.59-2.57)	TRUE	2.18435e-224	22.0841	0.16251	43	0.114855	0.105943	0.00815669	0.00715812	0.260951
finngen_R12_ALLERG_RHINITIS	GCST90032354	81	-0.275678	0.28832	0.341913	0.76 (0.43-1.34)	0.189965	0.173179	0.272672	1.21 (0.86-1.70)	-0.0303491	0.120909	0.801807	0.965025	0.97 (0.77-1.23)	0.294788	0.401964	0.465477	1.34 (0.61-2.95)	0.323638	0.430292	0.454177	1.38 (0.59-3.21)	TRUE	0	22.436	0.303907	80	0.140392	0.140657	0.00681477	0.00713584	0.342488
finngen_R12_ALLERG_RHINITIS	GCST90032355	14	0.0457387	0.230327	0.845915	1.05 (0.67-1.64)	0.283824	0.126757	0.0251481	1.33 (1.04-1.70)	0.257397	0.0916995	0.00500107	0.362457	1.29 (1.08-1.55)	0.0694478	0.213773	0.75045	1.07 (0.71-1.63)	0.415598	0.22856	0.09212	1.52 (0.97-2.37)	TRUE	9.89679e-69	22.5886	0.0528826	13	0.821088	0.807572	0.0141589	0.0141339	0.33623
finngen_R12_ALLERG_RHINITIS	GCST90032356	15	-0.519957	0.339851	0.149991	0.59 (0.31-1.16)	-0.135496	0.191867	0.480065	0.87 (0.60-1.27)	-0.142623	0.173064	0.409881	0.901739	0.87 (0.62-1.22)	-0.280376	0.319268	0.394667	0.76 (0.40-1.41)	-0.38471	0.365719	0.310651	0.68 (0.33-1.39)	TRUE	5.5898e-71	22.0135	0.0552231	14	0.0534483	0.0354113	0.0172049	0.0134377	0.222797
finngen_R12_ALLERG_RHINITIS	GCST90032357	29	0.21397	0.118569	0.0823015	1.24 (0.98-1.56)	0.082469	0.0821294	0.315314	1.09 (0.92-1.28)	0.076223	0.0541517	0.159255	0.789779	1.08 (0.97-1.20)	0.235304	0.170915	0.179506	1.27 (0.91-1.77)	0.251507	0.184105	0.182778	1.29 (0.90-1.84)	TRUE	4.47177e-142	22.0132	0.106768	28	0.278496	0.241514	-0.0107747	0.00809534	0.194329
finngen_R12_ALLERG_RHINITIS	GCST90032358	15	-0.203104	0.198099	0.323938	0.82 (0.55-1.20)	-0.0282453	0.105615	0.789134	0.97 (0.79-1.20)	-0.0855861	0.0777425	0.270944	0.846271	0.92 (0.79-1.07)	0.0406536	0.167945	0.81224	1.04 (0.75-1.45)	0.020615	0.181293	0.911082	1.02 (0.72-1.46)	TRUE	1.35515e-73	22.4778	0.0563836	14	0.413566	0.458332	0.00892698	0.0137971	0.528879
finngen_R12_ALLERG_RHINITIS	GCST90032359	19	0.0476715	0.134628	0.727619	1.05 (0.81-1.37)	0.0224532	0.0633431	0.722988	1.02 (0.90-1.16)	0.0214817	0.0427436	0.615265	0.917806	1.02 (0.94-1.11)	0.0425041	0.119306	0.725786	1.04 (0.83-1.32)	0.0251752	0.130269	0.848922	1.03 (0.79-1.32)	TRUE	7.08062e-93	22.4298	0.0712664	18	0.100417	0.130073	-0.00318695	0.0151326	0.835702
finngen_R12_ALLERG_RHINITIS	GCST90032360	31	0.2207	0.233172	0.351708	1.25 (0.79-1.97)	0.0173092	0.133466	0.896812	1.02 (0.78-1.32)	0.0440012	0.0923408	0.633712	0.917806	1.04 (0.87-1.25)	0.165028	0.284839	0.566664	1.18 (0.67-2.06)	0.165028	0.290682	0.574445	1.18 (0.67-2.08)	TRUE	7.72409e-156	22.5014	0.116646	30	0.0801799	0.0827954	-0.00898804	0.0104912	0.398624
finngen_R12_ALLERG_RHINITIS	GCST90032361	26	-0.0201568	0.195924	0.918913	0.98 (0.67-1.44)	0.00017838	0.126204	0.998872	1.00 (0.78-1.28)	0.0793131	0.0937885	0.397743	0.900181	1.08 (0.90-1.30)	-0.0192242	0.235168	0.935499	0.98 (0.62-1.56)	-0.0297944	0.244648	0.904043	0.97 (0.60-1.57)	TRUE	1.52268e-129	22.2908	0.0969208	25	0.753878	0.782567	0.00526721	0.00910883	0.56848
finngen_R12_ALLERG_RHINITIS	GCST90032362	31	0.12258	0.147833	0.413776	1.13 (0.85-1.51)	-0.0469674	0.107059	0.660875	0.95 (0.77-1.18)	-0.00890655	0.0728347	0.902674	0.992741	0.99 (0.86-1.14)	-0.0660223	0.194372	0.736472	0.94 (0.64-1.37)	-0.0540742	0.214651	0.802824	0.95 (0.62-1.44)	TRUE	1.65413e-161	23.1058	0.119769	30	0.394733	0.391052	-0.00801844	0.00778468	0.311512
finngen_R12_ALLERG_RHINITIS	GCST90032363	25	0.154928	0.177558	0.391928	1.17 (0.82-1.65)	0.081521	0.109643	0.457172	1.08 (0.88-1.35)	0.0623468	0.0743252	0.40156	0.900181	1.06 (0.92-1.23)	0.11515	0.198302	0.566868	1.12 (0.76-1.66)	0.11515	0.199327	0.568851	1.12 (0.76-1.66)	TRUE	3.28477e-125	22.6141	0.0945416	24	0.264083	0.29478	-0.00546607	0.00935144	0.564563
finngen_R12_ALLERG_RHINITIS	GCST90032364	24	-0.128373	0.183469	0.491449	0.88 (0.61-1.26)	-0.0811563	0.130281	0.53333	0.92 (0.71-1.19)	-0.0579968	0.0926263	0.531224	0.917806	0.94 (0.79-1.13)	0.0239951	0.23662	0.920106	1.02 (0.64-1.63)	0.0638944	0.251763	0.801914	1.07 (0.65-1.75)	TRUE	4.73893e-121	22.7379	0.0912497	23	0.427215	0.474909	0.00366921	0.00822131	0.659739
finngen_R12_ALLERG_RHINITIS	GCST90032365	24	0.141975	0.115787	0.233097	1.15 (0.92-1.45)	0.000877387	0.063298	0.988941	1.00 (0.88-1.13)	0.0335718	0.047159	0.476536	0.917806	1.03 (0.94-1.13)	-0.00790242	0.105133	0.940733	0.99 (0.81-1.22)	-0.00790242	0.110391	0.943551	0.99 (0.80-1.23)	TRUE	2.93686e-116	21.73	0.0872249	23	0.89337	0.884545	-0.00877131	0.00855649	0.316453
finngen_R12_ALLERG_RHINITIS	GCST90032366	12	0.0464795	0.19621	0.817527	1.05 (0.71-1.54)	0.125344	0.0920459	0.173276	1.13 (0.95-1.36)	0.0831368	0.0669841	0.214553	0.830199	1.09 (0.95-1.24)	0.17461	0.144529	0.252329	1.19 (0.90-1.58)	0.180394	0.162952	0.291899	1.20 (0.87-1.65)	TRUE	7.18426e-58	22.1038	0.0443593	11	0.461631	0.54834	0.00289896	0.0145846	0.846426
finngen_R12_ALLERG_RHINITIS	GCST90032367	21	-0.0636781	0.550153	0.909068	0.94 (0.32-2.76)	-0.0180322	0.264524	0.945651	0.98 (0.58-1.65)	0.0370146	0.178681	0.835889	0.978796	1.04 (0.73-1.47)	0.0290098	0.510984	0.95529	1.03 (0.38-2.80)	0.0527981	0.500211	0.91699	1.05 (0.40-2.81)	TRUE	3.72449e-101	22.0934	0.077592	20	0.0537995	0.0713507	0.00239741	0.0119644	0.843313
finngen_R12_ALLERG_RHINITIS	GCST90032368	15	0.188385	0.148453	0.226697	1.21 (0.90-1.62)	0.0647227	0.0883536	0.463838	1.07 (0.90-1.27)	0.103145	0.0618656	0.0954644	0.772868	1.11 (0.98-1.25)	-0.0532941	0.15092	0.729254	0.95 (0.71-1.27)	-0.0503552	0.16644	0.766687	0.95 (0.69-1.32)	TRUE	4.87422e-71	21.7567	0.0545823	14	0.444334	0.491763	-0.00759683	0.0120227	0.538421
finngen_R12_ALLERG_RHINITIS	GCST90032369	23	-0.0294916	0.0810899	0.719725	0.97 (0.83-1.14)	0.0243504	0.0461715	0.597922	1.02 (0.94-1.12)	0.0164169	0.0343407	0.632607	0.917806	1.02 (0.95-1.09)	0.0191267	0.0896844	0.833083	1.02 (0.85-1.22)	0.0234302	0.087777	0.79201	1.02 (0.86-1.22)	TRUE	1.23894e-111	21.6749	0.0833787	22	0.982893	0.985752	0.00646118	0.0103387	0.538735
finngen_R12_ALLERG_RHINITIS	GCST90032370	13	0.108529	0.0989519	0.296164	1.11 (0.92-1.35)	0.0339177	0.044662	0.447595	1.03 (0.95-1.13)	0.0280123	0.0315592	0.37475	0.874568	1.03 (0.97-1.09)	0.0912766	0.0734981	0.238002	1.10 (0.95-1.27)	0.0648793	0.0723474	0.387476	1.07 (0.93-1.23)	TRUE	1.00725e-66	23.6545	0.0514067	12	0.190175	0.197266	-0.0138191	0.0157752	0.399755
finngen_R12_ALLERG_RHINITIS	GCST90032371	17	0.0559175	0.219087	0.802012	1.06 (0.69-1.62)	0.0404753	0.114964	0.724787	1.04 (0.83-1.30)	0.0547953	0.0879618	0.533321	0.917806	1.06 (0.89-1.26)	-0.129242	0.210857	0.548531	0.88 (0.58-1.33)	-0.129242	0.210398	0.547669	0.88 (0.58-1.33)	TRUE	1.57222e-81	21.7138	0.06174	16	0.842197	0.8851	-5.71554e-05	0.0102197	0.995611
finngen_R12_ALLERG_RHINITIS	GCST90032372	19	0.10043	0.0776035	0.212924	1.11 (0.95-1.29)	0.0195967	0.0431454	0.649684	1.02 (0.94-1.11)	0.0326956	0.0318029	0.303917	0.846271	1.03 (0.97-1.10)	0.0200571	0.0773638	0.798378	1.02 (0.88-1.19)	0.0200571	0.074479	0.790762	1.02 (0.88-1.18)	TRUE	4.47966e-93	22.2593	0.0707273	18	0.641953	0.643428	-0.00928336	0.00970188	0.352048
finngen_R12_ALLERG_RHINITIS	GCST90032373	22	0.170977	0.151677	0.272982	1.19 (0.88-1.60)	0.0669558	0.0819751	0.414053	1.07 (0.91-1.26)	0.0559847	0.0597524	0.348787	0.850392	1.06 (0.94-1.19)	0.0791244	0.150212	0.603885	1.08 (0.81-1.45)	0.0822593	0.164132	0.621459	1.09 (0.79-1.50)	TRUE	5.09961e-109	22.3536	0.0822423	21	0.733598	0.746524	-0.00690669	0.00837336	0.419192
finngen_R12_ALLERG_RHINITIS	GCST90032374	24	-0.0198286	0.259974	0.939893	0.98 (0.59-1.63)	-0.146541	0.169377	0.386943	0.86 (0.62-1.20)	-0.0866838	0.121952	0.477207	0.917806	0.92 (0.72-1.16)	-0.224292	0.313364	0.481346	0.80 (0.43-1.48)	-0.246676	0.332489	0.465652	0.78 (0.41-1.50)	TRUE	4.35147e-115	21.6561	0.0869299	23	0.511155	0.566425	-0.00253216	0.008696	0.773636
finngen_R12_ALLERG_RHINITIS	GCST90032375	19	0.0219371	0.186208	0.907599	1.02 (0.71-1.47)	-0.00181855	0.0928211	0.984369	1.00 (0.83-1.20)	0.0320445	0.0661389	0.628029	0.917806	1.03 (0.91-1.18)	-0.0280398	0.153601	0.857192	0.97 (0.72-1.31)	0.00760114	0.176091	0.966044	1.01 (0.71-1.42)	TRUE	4.40263e-93	22.3969	0.0711622	18	0.210331	0.261123	0.000767094	0.0129634	0.953504
finngen_R12_ALLERG_RHINITIS	GCST90032376	33	-0.0602159	0.0784408	0.448496	0.94 (0.81-1.10)	-0.0860833	0.0510388	0.0916755	0.92 (0.83-1.01)	-0.0789035	0.0362895	0.0296839	0.681062	0.92 (0.86-0.99)	-0.0847728	0.103065	0.416869	0.92 (0.75-1.12)	-0.0961203	0.108691	0.383108	0.91 (0.73-1.12)	TRUE	4.27281e-168	22.4185	0.123717	32	0.913917	0.931761	-0.00240305	0.00894238	0.789921
finngen_R12_ALLERG_RHINITIS	GCST90032377	16	-0.0830465	0.137618	0.555857	0.92 (0.70-1.21)	0.072857	0.101127	0.471247	1.08 (0.88-1.31)	0.030727	0.0714362	0.667099	0.92865	1.03 (0.90-1.19)	0.108549	0.179963	0.555405	1.11 (0.78-1.59)	0.128292	0.192877	0.516053	1.14 (0.78-1.66)	TRUE	4.56596e-76	21.7829	0.0582912	15	0.384619	0.386963	0.0107167	0.0109465	0.344191
finngen_R12_ALLERG_RHINITIS	GCST90032378	20	-0.227471	0.149858	0.146405	0.80 (0.59-1.07)	-0.0929132	0.0859871	0.279898	0.91 (0.77-1.08)	-0.0724917	0.0603781	0.229895	0.846271	0.93 (0.83-1.05)	-0.113539	0.147028	0.44948	0.89 (0.67-1.19)	-0.117214	0.155948	0.461486	0.89 (0.66-1.21)	TRUE	6.5654e-97	22.107	0.0739454	19	0.391957	0.373214	0.0115483	0.0101652	0.27083
finngen_R12_ALLERG_RHINITIS	GCST90032379	15	0.206689	0.215918	0.355902	1.23 (0.81-1.88)	-0.00614675	0.103194	0.952502	0.99 (0.81-1.22)	0.00815968	0.0722605	0.910094	0.992741	1.01 (0.88-1.16)	-0.0457844	0.192116	0.815088	0.96 (0.66-1.39)	0.0106843	0.202696	0.958707	1.01 (0.68-1.50)	TRUE	1.71482e-71	21.9541	0.0550752	14	0.200508	0.194905	-0.0127834	0.0128464	0.33785
finngen_R12_ALLERG_RHINITIS	GCST90032380	19	0.112592	0.220643	0.616409	1.12 (0.73-1.72)	0.0835008	0.136398	0.540416	1.09 (0.83-1.42)	0.0932932	0.0985265	0.343698	0.846271	1.10 (0.91-1.33)	0.0816795	0.252026	0.749604	1.09 (0.66-1.78)	0.0861044	0.260966	0.745251	1.09 (0.65-1.82)	TRUE	3.05165e-94	22.4669	0.0713851	18	0.710682	0.768186	-0.000983359	0.0100594	0.92327
finngen_R12_ALLERG_RHINITIS	GCST90032381	21	0.328229	0.177357	0.0798292	1.39 (0.98-1.97)	0.0374379	0.0896945	0.676391	1.04 (0.87-1.24)	-0.0664623	0.0619177	0.283093	0.846271	0.94 (0.83-1.06)	0.118337	0.205073	0.570347	1.13 (0.75-1.68)	0.114755	0.202788	0.577765	1.12 (0.75-1.67)	TRUE	2.44278e-100	21.7909	0.0765351	20	0.619784	0.329874	-0.0256649	0.0108071	0.0282433
finngen_R12_ALLERG_RHINITIS	GCST90032382	17	0.118761	0.10834	0.290285	1.13 (0.91-1.39)	0.0200403	0.0574198	0.727079	1.02 (0.91-1.14)	0.030307	0.0410133	0.459934	0.917806	1.03 (0.95-1.12)	0.0328557	0.102934	0.753711	1.03 (0.84-1.26)	0.0407881	0.106009	0.705481	1.04 (0.85-1.28)	TRUE	3.38239e-77	20.7724	0.0590734	16	0.512512	0.528283	-0.00992927	0.0112565	0.391642
finngen_R12_ALLERG_RHINITIS	GCST90032383	13	0.0818939	0.368933	0.828401	1.09 (0.53-2.24)	0.00527082	0.153882	0.972676	1.01 (0.74-1.36)	0.133618	0.11352	0.239177	0.846271	1.14 (0.91-1.43)	0.0156978	0.248868	0.950744	1.02 (0.62-1.65)	0.0203132	0.244257	0.935093	1.02 (0.63-1.65)	TRUE	2.89894e-62	21.9675	0.0477604	12	0.42353	0.506743	0.00202834	0.0137501	0.885395
finngen_R12_ALLERG_RHINITIS	GCST90032384	20	0.125975	0.258901	0.632431	1.13 (0.68-1.88)	0.0434366	0.122139	0.722115	1.04 (0.82-1.33)	0.0611953	0.0905354	0.499087	0.917806	1.06 (0.89-1.27)	-0.0415516	0.233806	0.860825	0.96 (0.61-1.52)	-0.0553057	0.242182	0.821803	0.95 (0.59-1.52)	TRUE	1.17905e-95	21.6756	0.0725056	19	0.671945	0.727311	-0.00280817	0.0105147	0.79245
finngen_R12_ALLERG_RHINITIS	GCST90032385	10	0.0486696	0.232386	0.839344	1.05 (0.67-1.66)	0.0972575	0.117546	0.408009	1.10 (0.88-1.39)	0.0677268	0.0902447	0.452966	0.917806	1.07 (0.90-1.28)	0.142654	0.191208	0.47466	1.15 (0.79-1.68)	0.154505	0.19731	0.453705	1.17 (0.79-1.72)	TRUE	7.09658e-49	22.2021	0.0371299	9	0.663855	0.753895	0.00126348	0.0141978	0.931277
finngen_R12_ALLERG_RHINITIS	GCST90032386	15	0.119143	0.280863	0.678352	1.13 (0.65-1.95)	-0.138311	0.159636	0.386261	0.87 (0.64-1.19)	-0.120405	0.113144	0.287252	0.846271	0.89 (0.71-1.11)	-0.0372844	0.275363	0.894223	0.96 (0.56-1.65)	-0.0303893	0.270505	0.912146	0.97 (0.57-1.65)	TRUE	1.76895e-70	21.7044	0.0544531	14	0.169605	0.166421	-0.011091	0.0114785	0.351555
finngen_R12_ALLERG_RHINITIS	GCST90032387	23	-0.140812	0.110282	0.2156	0.87 (0.70-1.08)	-0.000289919	0.0504651	0.995416	1.00 (0.91-1.10)	-0.0786977	0.037274	0.034744	0.681062	0.92 (0.86-0.99)	0.0208744	0.0875309	0.813716	1.02 (0.86-1.21)	0.0341086	0.0833905	0.686477	1.03 (0.88-1.22)	TRUE	8.72428e-111	22.0971	0.0849981	22	0.0510579	0.0593782	0.00696643	0.0112192	0.541322
finngen_R12_ALLERG_RHINITIS	GCST90032388	18	-0.000724307	0.146291	0.996111	1.00 (0.75-1.33)	-0.060462	0.0905276	0.504207	0.94 (0.79-1.12)	-0.116734	0.0589069	0.0475159	0.684756	0.89 (0.79-1.00)	0.0503943	0.164948	0.763682	1.05 (0.76-1.45)	-0.363949	0.193535	0.0772811	0.69 (0.48-1.02)	TRUE	7.25777e-83	21.3396	0.0642494	17	0.0804511	0.0799077	-0.0108991	0.0119216	0.37417
finngen_R12_ALLERG_RHINITIS	GCST90032389	18	0.0221281	0.131121	0.868099	1.02 (0.79-1.32)	-0.0387774	0.0773854	0.616304	0.96 (0.83-1.12)	-0.0674957	0.0528127	0.201242	0.827717	0.93 (0.84-1.04)	0.0370707	0.131598	0.781577	1.04 (0.80-1.34)	0.043973	0.149274	0.771883	1.04 (0.78-1.40)	TRUE	2.32987e-84	21.6053	0.065046	17	0.127062	0.137392	-0.00942808	0.0121164	0.447849
finngen_R12_ALLERG_RHINITIS	GCST90032390	15	-0.13952	0.233988	0.561234	0.87 (0.55-1.38)	0.0160857	0.105339	0.878632	1.02 (0.83-1.25)	0.022243	0.102908	0.828874	0.978796	1.02 (0.84-1.25)	0.0456738	0.195406	0.818572	1.05 (0.71-1.54)	0.0669531	0.201512	0.74462	1.07 (0.72-1.59)	TRUE	4.07931e-70	21.8893	0.0549138	14	0.00422768	0.00439429	0.0139668	0.0180794	0.45362
finngen_R12_ALLERG_RHINITIS	GCST90032391	21	-0.220405	0.322395	0.50245	0.80 (0.43-1.51)	-0.0402584	0.14476	0.780931	0.96 (0.72-1.28)	-0.0107937	0.109782	0.921678	0.99444	0.99 (0.80-1.23)	-0.127995	0.271103	0.641946	0.88 (0.52-1.50)	-0.108715	0.263361	0.684146	0.90 (0.54-1.50)	TRUE	3.74091e-99	21.4122	0.0752103	20	0.589688	0.621567	0.008664	0.0125294	0.497618
finngen_R12_ALLERG_RHINITIS	GCST90032392	16	-0.588017	0.503499	0.262368	0.56 (0.21-1.49)	-0.151791	0.287649	0.59771	0.86 (0.49-1.51)	-0.425462	0.209227	0.0420027	0.684756	0.65 (0.43-0.98)	0.0675767	0.509259	0.896197	1.07 (0.39-2.90)	0.086964	0.528619	0.871525	1.09 (0.39-3.07)	TRUE	7.22281e-76	21.7337	0.0581604	15	0.602345	0.665717	0.00338286	0.00953062	0.72792
finngen_R12_ALLERG_RHINITIS	GCST90032393	15	-0.260174	0.62828	0.685548	0.77 (0.23-2.64)	-0.269223	0.323355	0.405075	0.76 (0.41-1.44)	-0.302056	0.229286	0.187711	0.817696	0.74 (0.47-1.16)	-0.235694	0.566503	0.683681	0.79 (0.26-2.40)	-0.33488	0.571425	0.567176	0.72 (0.23-2.19)	TRUE	1.03901e-71	22.0472	0.0553095	14	0.176134	0.228603	-0.000887076	0.012053	0.942451
finngen_R12_ALLERG_RHINITIS	GCST90032394	20	-0.0403977	0.741266	0.957138	0.96 (0.22-4.11)	0.00266424	0.335049	0.993655	1.00 (0.52-1.93)	0.225168	0.284429	0.428566	0.917806	1.25 (0.72-2.19)	-0.401554	0.589197	0.50376	0.67 (0.21-2.12)	-0.541544	0.597142	0.375822	0.58 (0.18-1.88)	TRUE	2.57516e-95	22.0143	0.0736363	19	0.0176505	0.0235637	0.00483379	0.0124093	0.701454
finngen_R12_ALLERG_RHINITIS	GCST90032395	23	0.320635	0.305443	0.305769	1.38 (0.76-2.51)	-0.0610397	0.18289	0.738567	0.94 (0.66-1.35)	0.0725741	0.128862	0.573305	0.917806	1.08 (0.84-1.38)	-0.167674	0.325044	0.611104	0.85 (0.45-1.60)	-0.214794	0.364446	0.561616	0.81 (0.39-1.65)	TRUE	2.32716e-112	22.1087	0.0850423	22	0.448526	0.460984	-0.00802796	0.00895427	0.380122
finngen_R12_ALLERG_RHINITIS	GCST90032396	17	-0.059567	0.63225	0.926186	0.94 (0.27-3.25)	-0.0485883	0.268143	0.856208	0.95 (0.56-1.61)	0.10461	0.184934	0.571624	0.917806	1.11 (0.77-1.60)	-0.144467	0.437242	0.745381	0.87 (0.37-2.04)	-0.0972488	0.481104	0.842358	0.91 (0.35-2.33)	TRUE	1.2514e-81	22.0947	0.0628092	16	0.128824	0.164885	0.00369671	0.0133452	0.785556
finngen_R12_ALLERG_RHINITIS	GCST90032397	19	-0.0137165	0.424669	0.97461	0.99 (0.43-2.27)	-0.325666	0.262839	0.215334	0.72 (0.43-1.21)	-0.284505	0.188757	0.131747	0.789779	0.75 (0.52-1.09)	-0.356188	0.439257	0.428023	0.70 (0.30-1.66)	-0.356188	0.459941	0.448736	0.70 (0.28-1.73)	TRUE	4.21034e-92	21.9659	0.0697959	18	0.85469	0.86993	-0.00715406	0.0100503	0.486227
finngen_R12_ALLERG_RHINITIS	GCST90032398	22	0.94907	1.21569	0.44413	2.58 (0.24-27.99)	0.926328	0.568632	0.103303	2.53 (0.83- 7.70)	0.444071	0.394174	0.259918	0.846271	1.56 (0.72- 3.38)	1.23378	1.10373	0.276263	3.43 (0.39-29.88)	1.26388	1.13935	0.279845	3.54 (0.38-33.02)	TRUE	1.34246e-104	21.7777	0.0801314	21	0.081722	0.100003	-0.00615317	0.0136235	0.656375
finngen_R12_ALLERG_RHINITIS	GCST90032399	25	0.137149	0.310235	0.66256	1.15 (0.62-2.11)	-0.18983	0.178829	0.288454	0.83 (0.58-1.17)	-0.12147	0.150659	0.420097	0.907332	0.89 (0.66-1.19)	-0.172416	0.372156	0.64733	0.84 (0.41-1.75)	-0.254596	0.372987	0.501404	0.78 (0.37-1.61)	TRUE	6.82753e-124	22.5877	0.0944296	24	0.0305632	0.0291408	-0.00979585	0.0102663	0.349918
finngen_R12_ALLERG_RHINITIS	GCST90032400	13	0.528837	0.33288	0.140442	1.70 (0.88-3.26)	0.031499	0.135788	0.81656	1.03 (0.79-1.35)	-0.0664542	0.0941114	0.480112	0.917806	0.94 (0.78-1.13)	0.0664235	0.216085	0.763812	1.07 (0.70-1.63)	0.0865595	0.253945	0.739103	1.09 (0.66-1.79)	TRUE	2.20997e-62	22.2184	0.0483044	12	0.247936	0.110551	-0.028143	0.0149312	0.0861293
finngen_R12_ALLERG_RHINITIS	GCST90032401	19	-0.200778	0.253101	0.438551	0.82 (0.50-1.34)	0.0812883	0.0949916	0.392141	1.08 (0.90-1.31)	0.110999	0.0707005	0.116419	0.786658	1.12 (0.97-1.28)	-0.0363076	0.168152	0.831477	0.96 (0.69-1.34)	-0.0311154	0.181331	0.86567	0.97 (0.68-1.38)	TRUE	2.26431e-93	22.643	0.0719393	18	0.101	0.0750296	0.019295	0.014748	0.208183
finngen_R12_ALLERG_RHINITIS	GCST90032402	18	0.1524	0.233287	0.522858	1.16 (0.74-1.84)	-0.0458697	0.129873	0.723946	0.96 (0.74-1.23)	-0.0741175	0.0970081	0.444847	0.917806	0.93 (0.77-1.12)	-0.0112119	0.202963	0.95659	0.99 (0.66-1.47)	-0.00610561	0.22318	0.978493	0.99 (0.64-1.54)	TRUE	2.13556e-89	22.6049	0.0680416	17	0.571422	0.559046	-0.00995891	0.00932771	0.301515
finngen_R12_ALLERG_RHINITIS	GCST90032403	12	0.169172	0.525197	0.754001	1.18 (0.42-3.32)	0.012422	0.198747	0.950163	1.01 (0.69-1.49)	-0.203403	0.139225	0.144025	0.789779	0.82 (0.62-1.07)	0.0997557	0.349404	0.780564	1.10 (0.56-2.19)	0.0997557	0.346788	0.778957	1.10 (0.56-2.18)	TRUE	8.18297e-58	22.3612	0.0448733	11	0.106955	0.118876	-0.012424	0.0165157	0.469234
finngen_R12_ALLERG_RHINITIS	GCST90032404	10	-0.373163	0.56913	0.530434	0.69 (0.23-2.10)	-0.12519	0.228965	0.584541	0.88 (0.56-1.38)	-0.206569	0.159522	0.195348	0.817696	0.81 (0.59-1.11)	0.0519315	0.38968	0.896914	1.05 (0.49-2.26)	0.0796304	0.395988	0.845097	1.08 (0.50-2.35)	TRUE	1.51569e-48	22.4831	0.0375968	9	0.103955	0.145333	0.00535546	0.0170651	0.76168
finngen_R12_ALLERG_RHINITIS	GCST90032405	24	0.0294665	0.195627	0.881643	1.03 (0.70-1.51)	-0.0397375	0.134634	0.767877	0.96 (0.74-1.25)	0.0172195	0.0985692	0.86132	0.978796	1.02 (0.84-1.23)	-0.112639	0.246861	0.652465	0.89 (0.55-1.45)	-0.156677	0.243991	0.527129	0.85 (0.53-1.38)	TRUE	4.77643e-117	21.7503	0.0873061	23	0.971222	0.980593	-0.000634572	0.00875559	0.942878
finngen_R12_ALLERG_RHINITIS	GCST90032406	23	-0.0142185	0.202561	0.944704	0.99 (0.66-1.47)	0.0381183	0.117852	0.746361	1.04 (0.82-1.31)	-0.124618	0.0778594	0.109476	0.772868	0.88 (0.76-1.03)	0.116767	0.179421	0.521915	1.12 (0.79-1.60)	0.111301	0.211883	0.604633	1.12 (0.74-1.69)	TRUE	2.15469e-114	22.6701	0.0871828	22	0.122667	0.140423	-0.00754045	0.0123625	0.548442
finngen_R12_ALLERG_RHINITIS	GCST90032407	19	-0.193423	0.271771	0.486296	0.82 (0.48-1.40)	-0.0878389	0.134383	0.513338	0.92 (0.70-1.19)	0.0178451	0.0883848	0.839993	0.978796	1.02 (0.86-1.21)	-0.26139	0.242255	0.294842	0.77 (0.48-1.24)	-0.290163	0.256918	0.273557	0.75 (0.45-1.24)	TRUE	4.08065e-88	21.3485	0.0678445	18	0.102861	0.107223	0.00947408	0.011214	0.409929
finngen_R12_ALLERG_RHINITIS	GCST90032408	21	-0.189909	0.162731	0.257645	0.83 (0.60-1.14)	-0.0511357	0.0808604	0.527129	0.95 (0.81-1.11)	-0.0727293	0.0595614	0.222055	0.846271	0.93 (0.83-1.04)	0.0242384	0.156703	0.878626	1.02 (0.75-1.39)	0.0178394	0.151182	0.907245	1.02 (0.76-1.37)	TRUE	4.11135e-100	21.6481	0.0760381	20	0.587436	0.611464	0.00747364	0.00965873	0.448588
finngen_R12_ALLERG_RHINITIS	GCST90032409	18	-0.187436	0.178357	0.308919	0.83 (0.58-1.18)	0.0155133	0.0830606	0.85184	1.02 (0.86-1.20)	-0.0613113	0.0572711	0.284374	0.846271	0.94 (0.84-1.05)	0.0785354	0.145839	0.597207	1.08 (0.81-1.44)	0.0814421	0.149265	0.592414	1.08 (0.81-1.45)	TRUE	1.25263e-84	21.5315	0.0648244	17	0.355816	0.383465	0.00879375	0.0117147	0.463754
finngen_R12_ALLERG_RHINITIS	GCST90032410	17	-0.362297	0.258988	0.182181	0.70 (0.42-1.16)	-0.149043	0.128687	0.246791	0.86 (0.67-1.11)	-0.0959903	0.0968257	0.321504	0.846271	0.91 (0.75-1.10)	-0.177778	0.239721	0.469074	0.84 (0.52-1.34)	-0.186819	0.219072	0.406369	0.83 (0.54-1.27)	TRUE	1.48429e-83	22.1599	0.0630027	16	0.981361	0.970668	0.0109229	0.00985239	0.28504
finngen_R12_ALLERG_RHINITIS	GCST90032411	19	-0.0836865	0.160028	0.607758	0.92 (0.67-1.26)	-0.133477	0.10312	0.19553	0.88 (0.71-1.07)	-0.150586	0.0714246	0.0350029	0.681062	0.86 (0.75-0.99)	-0.00185763	0.178071	0.991791	1.00 (0.70-1.42)	0.0514824	0.204171	0.803779	1.05 (0.71-1.57)	TRUE	6.17265e-96	23.0363	0.0731872	18	0.494075	0.547891	-0.00428688	0.00917639	0.646314
finngen_R12_ALLERG_RHINITIS	GCST90032412	25	-0.0448984	0.132449	0.737696	0.96 (0.74-1.24)	-0.0816377	0.0805399	0.310759	0.92 (0.79-1.08)	-0.110486	0.0558185	0.0477737	0.684756	0.90 (0.80-1.00)	0.021263	0.16029	0.895573	1.02 (0.75-1.40)	0.0436729	0.163016	0.791061	1.04 (0.76-1.44)	TRUE	6.01709e-122	22.0828	0.0923277	24	0.365192	0.403603	-0.00461553	0.00838433	0.587287
finngen_R12_ALLERG_RHINITIS	GCST90032413	17	0.127083	0.256172	0.627026	1.14 (0.69-1.88)	-0.0266912	0.141503	0.850386	0.97 (0.74-1.28)	-0.111859	0.102661	0.275892	0.846271	0.89 (0.73-1.09)	0.108096	0.252572	0.67437	1.11 (0.68-1.83)	0.112779	0.237675	0.641548	1.12 (0.70-1.78)	TRUE	6.09288e-83	22.1706	0.0630313	16	0.792465	0.780417	-0.0101869	0.0100061	0.324787
finngen_R12_ALLERG_RHINITIS	GCST90032414	14	-0.270381	0.242936	0.287517	0.76 (0.47-1.23)	-0.0119686	0.133996	0.928828	0.99 (0.76-1.28)	0.0963541	0.0972029	0.321555	0.846271	1.10 (0.91-1.33)	-0.00645803	0.23946	0.978894	0.99 (0.62-1.59)	0.00418258	0.253256	0.987074	1.00 (0.61-1.65)	TRUE	2.93405e-66	21.8347	0.0511249	13	0.338089	0.220886	0.0178526	0.0107137	0.121515
finngen_R12_ALLERG_RHINITIS	GCST90032415	21	-0.168285	0.422435	0.6948	0.85 (0.37-1.93)	0.126382	0.169602	0.456172	1.13 (0.81-1.58)	0.100586	0.1199	0.401519	0.900181	1.11 (0.87-1.40)	0.141755	0.32064	0.663161	1.15 (0.61-2.16)	0.16398	0.304421	0.596065	1.18 (0.65-2.14)	TRUE	3.95226e-102	22.2375	0.0780972	20	0.136466	0.153126	0.00959944	0.014234	0.50818
finngen_R12_ALLERG_RHINITIS	GCST90032416	9	0.0442672	0.454066	0.92507	1.05 (0.43-2.55)	-0.217513	0.283432	0.442829	0.80 (0.46-1.40)	-0.196853	0.213756	0.357089	0.86617	0.82 (0.54-1.25)	-0.13155	0.380517	0.738473	0.88 (0.42-1.85)	-0.193431	0.399735	0.641426	0.82 (0.38-1.80)	TRUE	1.38708e-47	24.2332	0.0364579	8	0.300778	0.356583	-0.00912682	0.0147338	0.555239
finngen_R12_ALLERG_RHINITIS	GCST90032417	15	-0.243977	0.371354	0.522648	0.78 (0.38-1.62)	0.173485	0.192518	0.367515	1.19 (0.82-1.73)	0.047321	0.13615	0.728168	0.942355	1.05 (0.80-1.37)	0.204216	0.321404	0.535425	1.23 (0.65-2.30)	0.187113	0.360225	0.611573	1.21 (0.60-2.44)	TRUE	5.78133e-72	22.1167	0.0554813	14	0.162207	0.16818	0.0126403	0.0145488	0.4007
finngen_R12_ALLERG_RHINITIS	GCST90032418	12	0.331429	0.864959	0.709611	1.39 (0.26-7.59)	0.210434	0.163902	0.199178	1.23 (0.90-1.70)	0.0374492	0.167623	0.823214	0.978796	1.04 (0.75-1.44)	0.2183	0.21522	0.332226	1.24 (0.82-1.90)	0.225033	0.229014	0.346916	1.25 (0.80-1.96)	TRUE	2.33837e-60	23.5219	0.0471926	11	0.00586393	0.00900552	-0.0122556	0.0353153	0.735758
finngen_R12_ALLERG_RHINITIS	GCST90032419	20	0.1785	0.316985	0.580303	1.20 (0.64-2.23)	-0.0128839	0.167277	0.938606	0.99 (0.71-1.37)	-0.0764803	0.118181	0.517536	0.917806	0.93 (0.73-1.17)	0.0916272	0.30024	0.763547	1.10 (0.61-1.97)	0.0916272	0.297262	0.761256	1.10 (0.61-1.96)	TRUE	1.24586e-92	21.2671	0.0711474	19	0.14195	0.144895	-0.0109212	0.0122304	0.383665
finngen_R12_ALLERG_RHINITIS	GCST90032420	20	-0.0400456	0.126783	0.755741	0.96 (0.75-1.23)	0.0146362	0.0722847	0.839541	1.01 (0.88-1.17)	-0.0501725	0.0482473	0.298385	0.846271	0.95 (0.87-1.05)	0.0537391	0.126	0.674536	1.06 (0.82-1.35)	0.0601769	0.127219	0.641589	1.06 (0.83-1.36)	TRUE	2.46588e-99	22.7111	0.0759518	19	0.150128	0.190008	-0.00096087	0.0107978	0.930074
finngen_R12_ALLERG_RHINITIS	GCST90032421	18	0.0238411	0.165137	0.88701	1.02 (0.74-1.42)	0.018225	0.0793156	0.818264	1.02 (0.87-1.19)	-0.00638048	0.0534891	0.905049	0.992741	0.99 (0.89-1.10)	-0.117988	0.145463	0.428506	0.89 (0.67-1.18)	-0.163222	0.166956	0.341963	0.85 (0.61-1.18)	TRUE	5.78038e-86	21.8288	0.0657147	17	0.318618	0.380461	-0.00243357	0.0124839	0.847897
finngen_R12_ALLERG_RHINITIS	GCST90032422	20	0.43004	0.225578	0.0726931	1.54 (0.99-2.39)	-0.0146274	0.133172	0.912537	0.99 (0.76-1.28)	0.0498103	0.0918357	0.587553	0.917806	1.05 (0.88-1.26)	-0.096745	0.221775	0.667586	0.91 (0.59-1.40)	-0.113782	0.248682	0.652472	0.89 (0.55-1.45)	TRUE	9.34832e-101	22.9162	0.07664	19	0.513533	0.362468	-0.0182184	0.00987215	0.0814902
finngen_R12_ALLERG_RHINITIS	GCST90032423	15	-0.19118	0.0962481	0.068496	0.83 (0.68-1.00)	-0.0448216	0.0601412	0.456107	0.96 (0.85-1.08)	-0.0748863	0.0427783	0.0800206	0.723467	0.93 (0.85-1.01)	0.030664	0.116688	0.796543	1.03 (0.82-1.30)	0.0346358	0.115936	0.769519	1.04 (0.82-1.30)	TRUE	7.8121e-72	22.0207	0.0552408	14	0.50875	0.445926	0.0151031	0.0111973	0.200424
finngen_R12_ALLERG_RHINITIS	GCST90032424	14	-0.0377469	0.267611	0.890169	0.96 (0.57-1.63)	0.0875349	0.140583	0.533511	1.09 (0.83-1.44)	0.207088	0.0966919	0.0322154	0.681062	1.23 (1.02-1.49)	-0.010613	0.232822	0.964334	0.99 (0.63-1.56)	-0.010613	0.241942	0.965678	0.99 (0.62-1.59)	TRUE	8.17536e-69	22.7094	0.0531651	13	0.320673	0.318953	0.0116645	0.0117616	0.3409
finngen_R12_ALLERG_RHINITIS	GCST90032425	18	-0.698735	0.797534	0.393929	0.50 (0.10-2.37)	-0.0980102	0.319801	0.759245	0.91 (0.48-1.70)	-0.150843	0.313031	0.629893	0.917806	0.86 (0.47-1.59)	-0.16508	0.709725	0.818852	0.85 (0.21-3.41)	-0.16508	0.680938	0.811348	0.85 (0.22-3.22)	TRUE	2.73711e-84	21.8939	0.0659079	17	0.00137495	0.00145753	0.0123526	0.016498	0.464884
finngen_R12_ALLERG_RHINITIS	GCST90032426	20	0.191441	0.148497	0.213652	1.21 (0.91-1.62)	0.119763	0.068047	0.0784084	1.13 (0.99-1.29)	0.116804	0.0654057	0.0741261	0.723467	1.12 (0.99-1.28)	0.178019	0.132666	0.195459	1.19 (0.92-1.55)	0.199843	0.130362	0.141762	1.22 (0.95-1.58)	TRUE	1.11357e-94	22.1169	0.0739664	19	0.0017074	0.00216588	-0.00789255	0.0140341	0.580792
finngen_R12_ALLERG_RHINITIS	GCST90032427	18	0.0381721	0.252928	0.881925	1.04 (0.63-1.71)	0.127246	0.159558	0.425168	1.14 (0.83-1.55)	0.0864868	0.119303	0.468492	0.917806	1.09 (0.86-1.38)	0.0702844	0.273636	0.800375	1.07 (0.63-1.83)	0.0753276	0.286182	0.795548	1.08 (0.62-1.89)	TRUE	8.82083e-90	22.5941	0.0680105	17	0.734345	0.788739	0.00232973	0.0107542	0.831231
finngen_R12_ALLERG_RHINITIS	GCST90032428	22	0.0610689	0.266912	0.821349	1.06 (0.63-1.79)	0.186695	0.152575	0.221091	1.21 (0.89-1.63)	0.146541	0.105911	0.166473	0.789779	1.16 (0.94-1.42)	0.494457	0.333212	0.152688	1.64 (0.85-3.15)	-0.226438	0.328765	0.498518	0.80 (0.42-1.52)	TRUE	3.38995e-103	21.3316	0.0784951	21	0.450924	0.506433	0.00340717	0.00976127	0.7307
finngen_R12_ALLERG_RHINITIS	GCST90032429	18	-0.282379	0.329047	0.403471	0.75 (0.40-1.44)	0.304136	0.156603	0.0521267	1.36 (1.00-1.84)	0.170295	0.146041	0.243581	0.846271	1.19 (0.89-1.58)	0.385139	0.304494	0.22299	1.47 (0.81-2.67)	0.399343	0.318488	0.226859	1.49 (0.80-2.78)	TRUE	1.60044e-84	21.8718	0.0658459	17	0.0233467	0.0103273	0.0225558	0.0148213	0.147564
finngen_R12_ALLERG_RHINITIS	GCST90032430	23	0.00213189	0.124996	0.986553	1.00 (0.78-1.28)	-0.0343328	0.0588447	0.559592	0.97 (0.86-1.08)	-0.0160866	0.0417973	0.700332	0.942355	0.98 (0.91-1.07)	-0.0755144	0.104147	0.476047	0.93 (0.76-1.14)	-0.0866974	0.119021	0.47404	0.92 (0.73-1.16)	TRUE	8.31198e-110	21.6862	0.083423	22	0.263926	0.314091	-0.0019261	0.0123182	0.877241
finngen_R12_ALLERG_RHINITIS	GCST90032431	20	-0.226273	0.112068	0.0586275	0.80 (0.64-0.99)	-0.037681	0.0508893	0.459026	0.96 (0.87-1.06)	0.00785507	0.0365622	0.829891	0.978796	1.01 (0.94-1.08)	-0.0363924	0.0910795	0.693931	0.96 (0.81-1.15)	-0.0277601	0.0956618	0.774814	0.97 (0.81-1.17)	TRUE	1.24238e-99	22.8446	0.0763989	19	0.219706	0.0741841	0.0256694	0.0114489	0.0377907
finngen_R12_ALLERG_RHINITIS	GCST90032432	20	-0.123361	0.189334	0.522921	0.88 (0.61-1.28)	-0.0893139	0.069277	0.197318	0.91 (0.80-1.05)	0.00201727	0.0624428	0.974228	0.99699	1.00 (0.89-1.13)	-0.0991804	0.124165	0.434292	0.91 (0.71-1.16)	-0.0927484	0.131208	0.488221	0.91 (0.70-1.18)	TRUE	1.76137e-95	22.0595	0.0737867	19	0.0135667	0.0153282	0.0119421	0.0169962	0.491274
finngen_R12_ALLERG_RHINITIS	GCST90032433	14	-0.224219	0.314261	0.489193	0.80 (0.43-1.48)	0.03194	0.143678	0.824078	1.03 (0.78-1.37)	0.0626679	0.102141	0.539517	0.917806	1.06 (0.87-1.30)	0.0463726	0.229568	0.843044	1.05 (0.67-1.64)	0.0525185	0.251445	0.83779	1.05 (0.64-1.73)	TRUE	5.29078e-67	22.0669	0.0516662	13	0.205319	0.200851	0.01553	0.0157925	0.344833
finngen_R12_ALLERG_RHINITIS	GCST90032434	11	0.601522	0.840708	0.492447	1.82 (0.35-9.48)	-0.195963	0.276359	0.478269	0.82 (0.48-1.41)	-0.0328555	0.294346	0.911123	0.992741	0.97 (0.54-1.72)	-0.19229	0.46392	0.687267	0.83 (0.33-2.05)	-0.140293	0.549683	0.803722	0.87 (0.30-2.55)	TRUE	4.62782e-52	22.3475	0.0411085	10	0.00129635	0.00116923	-0.0183718	0.0227487	0.440144
finngen_R12_ALLERG_RHINITIS	GCST90032435	9	-1.19969	0.604623	0.0876371	0.30 (0.09-0.99)	-0.00192786	0.302718	0.994919	1.00 (0.55-1.81)	-0.296974	0.215733	0.168642	0.789779	0.74 (0.49-1.13)	0.113536	0.465756	0.813546	1.12 (0.45-2.79)	0.103851	0.535935	0.851181	1.11 (0.39-3.17)	TRUE	4.1197e-42	21.619	0.0325436	8	0.32106	0.192157	0.0228747	0.0141426	0.149819
finngen_R12_ALLERG_RHINITIS	GCST90032436	16	-0.570909	0.237046	0.0303746	0.57 (0.36-0.90)	-0.0756022	0.119274	0.526178	0.93 (0.73-1.17)	-0.0566234	0.0836685	0.498559	0.917806	0.94 (0.80-1.11)	-0.168839	0.223309	0.461312	0.84 (0.55-1.31)	-0.182584	0.216487	0.412256	0.83 (0.55-1.27)	TRUE	2.51974e-79	22.7037	0.0607443	15	0.689292	0.360122	0.0307478	0.0132602	0.0360411
finngen_R12_ALLERG_RHINITIS	GCST90032437	14	0.324418	0.40279	0.436243	1.38 (0.63-3.05)	-0.0369218	0.194772	0.849651	0.96 (0.66-1.41)	-0.155318	0.135896	0.253071	0.846271	0.86 (0.66-1.12)	0.0725812	0.298952	0.81196	1.08 (0.60-1.93)	0.0490111	0.312218	0.877675	1.05 (0.57-1.94)	TRUE	1.26924e-68	22.7314	0.0532157	13	0.106814	0.0745169	-0.0178113	0.0135945	0.214659
finngen_R12_ALLERG_RHINITIS	GCST90032438	13	-0.026332	0.263199	0.922108	0.97 (0.58-1.63)	0.131602	0.141022	0.350714	1.14 (0.87-1.50)	0.0652402	0.100214	0.51504	0.917806	1.07 (0.88-1.30)	0.369917	0.294254	0.232622	1.45 (0.81-2.58)	0.374854	0.289954	0.220416	1.45 (0.82-2.57)	TRUE	4.37e-60	21.3263	0.0463718	12	0.177193	0.224144	0.00527878	0.0135771	0.704844
finngen_R12_ALLERG_RHINITIS	GCST90032439	17	0.100176	0.135529	0.471227	1.11 (0.85-1.44)	0.0628951	0.0809582	0.437227	1.06 (0.91-1.25)	0.0798321	0.0549533	0.1463	0.789779	1.08 (0.97-1.21)	0.0452333	0.152599	0.770723	1.05 (0.78-1.41)	0.0552871	0.144809	0.707638	1.06 (0.80-1.40)	TRUE	5.13451e-81	22.0212	0.0626087	16	0.0810268	0.108605	-0.00224921	0.0129443	0.864376
finngen_R12_ALLERG_RHINITIS	GCST90032440	13	0.0999421	0.132508	0.466547	1.11 (0.85-1.43)	0.0448074	0.0743016	0.546477	1.05 (0.90-1.21)	0.087452	0.0545404	0.108839	0.772868	1.09 (0.98-1.21)	0.00936857	0.125014	0.941497	1.01 (0.79-1.29)	0.00936857	0.123834	0.940941	1.01 (0.79-1.29)	TRUE	4.20018e-61	21.6919	0.0471652	12	0.257857	0.328239	-0.00161354	0.0152249	0.917506
finngen_R12_ALLERG_RHINITIS	GCST90032441	16	-0.150843	0.144541	0.314358	0.86 (0.65-1.14)	-0.00825495	0.0891327	0.92621	0.99 (0.83-1.18)	-0.0670127	0.0653701	0.305304	0.846271	0.94 (0.82-1.06)	0.028592	0.153566	0.854793	1.03 (0.76-1.39)	0.0257821	0.15382	0.869127	1.03 (0.76-1.39)	TRUE	4.43768e-78	22.1863	0.0593659	15	0.759419	0.789811	0.00798505	0.0122795	0.526041
finngen_R12_ALLERG_RHINITIS	GCST90032442	18	0.584223	0.29944	0.068787	1.79 (1.00-3.23)	0.272954	0.148099	0.0653221	1.31 (0.98-1.76)	0.179105	0.109484	0.101862	0.772868	1.20 (0.97-1.48)	0.462451	0.271454	0.106664	1.59 (0.93-2.70)	0.492589	0.277534	0.0938244	1.64 (0.95-2.82)	TRUE	1.50304e-86	21.9744	0.0661517	17	0.636943	0.552425	-0.0163865	0.0112733	0.165399
finngen_R12_ALLERG_RHINITIS	GCST90032443	17	-0.0923452	0.115202	0.435304	0.91 (0.73-1.14)	-0.0521219	0.0684959	0.446688	0.95 (0.83-1.09)	-0.0345754	0.0518449	0.504835	0.917806	0.97 (0.87-1.07)	-0.120734	0.124459	0.346445	0.89 (0.69-1.13)	-0.125961	0.13553	0.366496	0.88 (0.68-1.15)	TRUE	4.08937e-82	21.9878	0.0625146	16	0.615722	0.662385	0.00585657	0.0104294	0.582721
finngen_R12_ALLERG_RHINITIS	GCST90032444	13	-0.0194296	0.123577	0.877915	0.98 (0.77-1.25)	-0.0627167	0.07141	0.379802	0.94 (0.82-1.08)	-0.0557649	0.050888	0.273151	0.846271	0.95 (0.86-1.04)	-0.0317209	0.117891	0.792446	0.97 (0.77-1.22)	-0.0688918	0.129104	0.603351	0.93 (0.72-1.20)	TRUE	3.51123e-63	22.367	0.048625	12	0.259707	0.32221	-0.0039587	0.0119768	0.747209
finngen_R12_ALLERG_RHINITIS	GCST90032445	48	0.0429991	0.0801733	0.594317	1.04 (0.89-1.22)	-0.00174644	0.0581175	0.976027	1.00 (0.89-1.12)	-0.00920379	0.0398139	0.817183	0.97855	0.99 (0.92-1.07)	-0.0230774	0.124722	0.854001	0.98 (0.77-1.25)	-0.0193205	0.120873	0.873691	0.98 (0.77-1.24)	TRUE	2.32732e-246	21.8986	0.175801	47	0.407112	0.424262	-0.00491213	0.00651056	0.454402
finngen_R12_ALLERG_RHINITIS	GCST90032446	35	0.00800857	0.0786638	0.919525	1.01 (0.86-1.18)	-0.0224227	0.0514989	0.66327	0.98 (0.88-1.08)	-0.0330837	0.0383543	0.388368	0.896088	0.97 (0.90-1.04)	-0.0354735	0.0965307	0.715536	0.97 (0.80-1.17)	-0.0354735	0.103469	0.733828	0.97 (0.79-1.18)	TRUE	1.82361e-181	22.7475	0.133136	34	0.56286	0.593713	-0.00556735	0.00930506	0.553715
finngen_R12_ALLERG_RHINITIS	GCST90032447	40	-0.0755415	0.0897878	0.405424	0.93 (0.78-1.11)	-0.0503785	0.0545579	0.355801	0.95 (0.85-1.06)	0.0229179	0.0438691	0.60138	0.917806	1.02 (0.94-1.12)	-0.0900406	0.0989154	0.368267	0.91 (0.75-1.11)	-0.0976934	0.113443	0.39441	0.91 (0.73-1.13)	TRUE	2.46139e-208	22.7963	0.152475	39	0.0324014	0.0260527	0.0137079	0.0109317	0.217515
finngen_R12_ALLERG_RHINITIS	GCST90032448	16	0.122213	0.565841	0.832115	1.13 (0.37-3.43)	0.660134	0.308037	0.0321102	1.94 (1.06-3.54)	0.278264	0.221857	0.20975	0.830199	1.32 (0.86-2.04)	0.829056	0.487218	0.109458	2.29 (0.88-5.95)	0.829056	0.588133	0.179042	2.29 (0.72-7.26)	TRUE	5.03889e-76	21.9755	0.0588037	15	0.0829191	0.109096	0.00323356	0.010226	0.75651
finngen_R12_ALLERG_RHINITIS	GCST90032449	15	0.00200806	0.256304	0.993868	1.00 (0.61-1.66)	0.0820144	0.133867	0.540104	1.09 (0.83-1.41)	0.0623392	0.102153	0.541693	0.917806	1.06 (0.87-1.30)	0.200248	0.228993	0.396616	1.22 (0.78-1.91)	0.212486	0.235939	0.383032	1.24 (0.78-1.96)	TRUE	5.06824e-71	21.366	0.0536056	14	0.953797	0.97023	0.00343727	0.0133926	0.801462
finngen_R12_ALLERG_RHINITIS	GCST90032450	14	0.110308	0.252311	0.669737	1.12 (0.68-1.83)	0.0771866	0.123563	0.532184	1.08 (0.85-1.38)	-0.0540215	0.0869035	0.534188	0.917806	0.95 (0.80-1.12)	0.195965	0.24785	0.443328	1.22 (0.75-1.98)	0.208835	0.249052	0.41689	1.23 (0.76-2.01)	TRUE	1.12762e-70	23.2187	0.0543518	13	0.205657	0.230712	-0.00917034	0.0129418	0.49212
finngen_R12_ALLERG_RHINITIS	GCST90032451	15	0.280304	0.258221	0.297412	1.32 (0.80-2.20)	-0.100457	0.134166	0.454008	0.90 (0.70-1.18)	-0.0692613	0.0938393	0.460463	0.917806	0.93 (0.78-1.12)	0.195339	0.243807	0.436403	1.22 (0.75-1.96)	0.21837	0.26659	0.426442	1.24 (0.74-2.10)	TRUE	2.80135e-76	23.2704	0.0583636	14	0.492374	0.409875	-0.017823	0.0122656	0.169908
finngen_R12_ALLERG_RHINITIS	GCST90032452	20	-0.00273742	0.0970837	0.977816	1.00 (0.82-1.21)	0.0162806	0.0490655	0.740029	1.02 (0.92-1.12)	-0.0187217	0.0347842	0.590423	0.917806	0.98 (0.92-1.05)	0.0490371	0.0908037	0.595447	1.05 (0.88-1.25)	0.0474417	0.0943136	0.620731	1.05 (0.87-1.26)	TRUE	3.13916e-98	22.1719	0.0741514	19	0.798038	0.842562	-0.00191662	0.0108681	0.861986
finngen_R12_ALLERG_RHINITIS	GCST90032453	13	0.0707545	0.0838764	0.416884	1.07 (0.91-1.27)	0.00371995	0.0488231	0.939266	1.00 (0.91-1.10)	-0.000619534	0.035055	0.9859	0.99699	1.00 (0.93-1.07)	-0.0844766	0.0814445	0.320079	0.92 (0.78-1.08)	-0.0871291	0.0856354	0.329018	0.92 (0.77-1.08)	TRUE	2.30954e-59	20.815	0.0452659	12	0.701502	0.702196	-0.0119057	0.0127106	0.369037
finngen_R12_ALLERG_RHINITIS	GCST90032454	25	0.0291678	0.0749656	0.700794	1.03 (0.89-1.19)	0.0668236	0.0525699	0.203679	1.07 (0.96-1.19)	0.0637034	0.0370194	0.0852849	0.747032	1.07 (0.99-1.15)	0.0670314	0.0939497	0.482428	1.07 (0.89-1.29)	0.0670314	0.0965713	0.494276	1.07 (0.88-1.29)	TRUE	7.98405e-132	23.7477	0.0992531	24	0.308131	0.344306	0.00441902	0.0081729	0.593918
finngen_R12_ALLERG_RHINITIS	GCST90032455	28	0.104096	0.133656	0.443107	1.11 (0.85-1.44)	-0.00362237	0.0819125	0.964727	1.00 (0.85-1.17)	0.00526897	0.0576382	0.927163	0.99444	1.01 (0.90-1.13)	0.0112565	0.155765	0.942923	1.01 (0.75-1.37)	0.0112565	0.169867	0.947654	1.01 (0.72-1.41)	TRUE	6.22555e-137	21.8504	0.102323	27	0.658679	0.673454	-0.00666759	0.0081358	0.41993
finngen_R12_ALLERG_RHINITIS	GCST90032456	26	0.0150221	0.0787144	0.850254	1.02 (0.87-1.18)	0.00676894	0.061628	0.91254	1.01 (0.89-1.14)	-0.000347029	0.041846	0.993383	0.99699	1.00 (0.92-1.09)	0.0221653	0.120099	0.855064	1.02 (0.81-1.29)	0.0480763	0.124198	0.701963	1.05 (0.82-1.34)	TRUE	5.08019e-133	22.9963	0.0999753	25	0.275968	0.322096	-0.00168991	0.00710894	0.814119
finngen_R12_ALLERG_RHINITIS	GCST90032457	13	-0.108709	0.233477	0.65058	0.90 (0.57-1.42)	-0.169083	0.10682	0.113448	0.84 (0.68-1.04)	-0.150393	0.10849	0.165676	0.789779	0.86 (0.70-1.06)	-0.215032	0.164063	0.214501	0.81 (0.58-1.11)	-0.245322	0.178276	0.193933	0.78 (0.55-1.11)	TRUE	1.40702e-61	22.4492	0.0488035	12	0.000595624	0.0010435	-0.00391706	0.0191939	0.842019
finngen_R12_ALLERG_RHINITIS	GCST90032458	13	0.316893	0.372815	0.413442	1.37 (0.66-2.85)	-0.0609794	0.169088	0.718371	0.94 (0.68-1.31)	-0.0522916	0.124435	0.674316	0.935342	0.95 (0.74-1.21)	-0.0855018	0.30744	0.785663	0.92 (0.50-1.68)	-0.103173	0.311687	0.746341	0.90 (0.49-1.66)	TRUE	4.84405e-61	21.6263	0.0470221	12	0.273255	0.259019	-0.0134058	0.0125918	0.309849
finngen_R12_ALLERG_RHINITIS	GCST90032459	15	0.28528	0.214769	0.206924	1.33 (0.87-2.03)	-0.119951	0.131969	0.363383	0.89 (0.68-1.15)	0.0176821	0.0911509	0.846186	0.978796	1.02 (0.85-1.22)	-0.141446	0.228403	0.545676	0.87 (0.55-1.36)	-0.1516	0.223117	0.507922	0.86 (0.55-1.33)	TRUE	2.38681e-70	21.533	0.0540221	14	0.404311	0.34009	-0.0145774	0.0105418	0.190013
finngen_R12_ALLERG_RHINITIS	GCST90032460	26	-0.0691337	0.154256	0.658046	0.93 (0.69-1.26)	0.105462	0.0821951	0.199467	1.11 (0.95-1.31)	0.13299	0.0586712	0.0234086	0.681062	1.14 (1.02-1.28)	0.0953595	0.149457	0.52925	1.10 (0.82-1.47)	0.0910731	0.157805	0.569016	1.10 (0.80-1.49)	TRUE	6.7701e-122	21.307	0.0926611	25	0.31399	0.260434	0.0129981	0.00908341	0.16533
finngen_R12_ALLERG_RHINITIS	GCST90032461	18	-0.14628	0.230172	0.534073	0.86 (0.55-1.36)	-0.0325942	0.145849	0.823163	0.97 (0.73-1.29)	-0.0423439	0.10585	0.689129	0.942075	0.96 (0.78-1.18)	-0.0521212	0.268423	0.84834	0.95 (0.56-1.61)	-0.0521212	0.282573	0.855841	0.95 (0.55-1.65)	TRUE	1.55427e-87	22.2181	0.0668832	17	0.325108	0.371392	0.00595621	0.0115169	0.612113
finngen_R12_ALLERG_RHINITIS	GCST90032462	19	0.116232	0.417697	0.784163	1.12 (0.50-2.55)	0.150063	0.158454	0.343615	1.16 (0.85-1.59)	-0.0356078	0.112815	0.752283	0.944713	0.97 (0.77-1.20)	0.200292	0.250063	0.433597	1.22 (0.75-1.99)	0.186542	0.263688	0.488356	1.21 (0.72-2.02)	TRUE	3.46026e-88	21.3741	0.0679262	18	0.0776075	0.0984809	-0.00558521	0.0144879	0.704643
finngen_R12_ALLERG_RHINITIS	GCST90032463	27	0.732127	0.477835	0.138037	2.08 (0.82-5.31)	0.0850248	0.268255	0.751278	1.09 (0.64-1.84)	0.0351325	0.180007	0.845257	0.978796	1.04 (0.73-1.47)	-0.0709438	0.537069	0.895927	0.93 (0.33-2.67)	-0.0153352	0.563339	0.978491	0.98 (0.33-2.97)	TRUE	2.83429e-128	21.4642	0.0969322	26	0.292243	0.220204	-0.0135402	0.0085032	0.123869
finngen_R12_ALLERG_RHINITIS	GCST90032464	24	0.188213	0.575282	0.746635	1.21 (0.39-3.73)	0.0868308	0.258081	0.736533	1.09 (0.66-1.81)	0.107843	0.175537	0.538975	0.917806	1.11 (0.79-1.57)	0.00545479	0.469098	0.990822	1.01 (0.40-2.52)	0.0177276	0.511361	0.972644	1.02 (0.37-2.77)	TRUE	3.62057e-115	21.8702	0.0877862	23	0.0758137	0.0975396	-0.00153172	0.0101922	0.881911
finngen_R12_ALLERG_RHINITIS	GCST90032465	14	0.158744	0.121625	0.2163	1.17 (0.92-1.49)	0.0238905	0.0696691	0.731664	1.02 (0.89-1.17)	0.0529493	0.0480681	0.270658	0.846271	1.05 (0.96-1.16)	-0.0787764	0.121288	0.527324	0.92 (0.73-1.17)	-0.0787764	0.124995	0.53946	0.92 (0.72-1.18)	TRUE	2.59448e-68	22.5117	0.0527049	13	0.203588	0.200005	-0.0137243	0.0140695	0.348585
finngen_R12_ALLERG_RHINITIS	GCST90032466	18	0.177705	0.127069	0.181049	1.19 (0.93-1.53)	0.0646003	0.0764488	0.398103	1.07 (0.92-1.24)	0.0894062	0.0489844	0.067971	0.723467	1.09 (0.99-1.20)	0.0240735	0.126479	0.851301	1.02 (0.80-1.31)	0.0516205	0.136391	0.709762	1.05 (0.81-1.38)	TRUE	4.63151e-82	21.0792	0.0634665	17	0.128904	0.139177	-0.00879004	0.011253	0.446131
finngen_R12_ALLERG_RHINITIS	GCST90032467	11	0.300774	0.495909	0.559162	1.35 (0.51-3.57)	0.123136	0.218422	0.572925	1.13 (0.74-1.74)	0.0820897	0.157835	0.602995	0.917806	1.09 (0.80-1.48)	0.1529	0.299723	0.621024	1.17 (0.65-2.10)	0.146353	0.316833	0.654021	1.16 (0.62-2.15)	TRUE	5.50054e-54	22.6026	0.0415764	10	0.186911	0.234646	-0.00812588	0.0170824	0.645631
finngen_R12_ALLERG_RHINITIS	GCST90032468	18	0.0727526	0.360259	0.842505	1.08 (0.53-2.18)	-0.0665689	0.187934	0.723179	0.94 (0.65-1.35)	-0.0172897	0.131645	0.89551	0.992741	0.98 (0.76-1.27)	-0.12435	0.303087	0.686726	0.88 (0.49-1.60)	-0.131586	0.297375	0.663711	0.88 (0.49-1.57)	TRUE	1.87413e-83	21.2187	0.0638841	17	0.318116	0.377415	-0.00341578	0.0125921	0.789657
finngen_R12_ALLERG_RHINITIS	GCST90032469	27	-0.0432942	0.120518	0.722436	0.96 (0.76-1.21)	-0.0050382	0.061579	0.934792	0.99 (0.88-1.12)	-0.0234845	0.0427348	0.582634	0.917806	0.98 (0.90-1.06)	-0.00699431	0.129533	0.957351	0.99 (0.77-1.28)	0.00760226	0.121703	0.95067	1.01 (0.79-1.28)	TRUE	5.58228e-130	21.6941	0.0979665	26	0.273288	0.319575	0.00158896	0.00893998	0.860362
finngen_R12_ALLERG_RHINITIS	GCST90032470	18	-0.205591	0.126828	0.124549	0.81 (0.63-1.04)	-0.119343	0.0571227	0.0366866	0.89 (0.79-0.99)	-0.074807	0.0440166	0.0892215	0.752133	0.93 (0.85-1.01)	-0.147393	0.102401	0.168205	0.86 (0.71-1.05)	-0.14512	0.0993615	0.16238	0.86 (0.71-1.05)	TRUE	2.26797e-88	22.4316	0.0675239	17	0.543569	0.527273	0.0134169	0.0122023	0.287801
finngen_R12_ALLERG_RHINITIS	GCST90032471	40	0.0535544	0.0766224	0.488847	1.06 (0.91-1.23)	0.034293	0.053158	0.518853	1.03 (0.93-1.15)	0.0128426	0.0354612	0.717234	0.942355	1.01 (0.94-1.09)	0.208214	0.145751	0.16109	1.23 (0.93-1.64)	0.220266	0.144996	0.136799	1.25 (0.94-1.66)	TRUE	1.04477e-200	22.0031	0.147196	39	0.0630325	0.070528	-0.00470729	0.00744471	0.530977
finngen_R12_ALLERG_RHINITIS	GCST90032472	46	0.107155	0.061517	0.0885169	1.11 (0.99-1.26)	0.0547592	0.0507918	0.280984	1.06 (0.96-1.17)	0.0373424	0.0325998	0.25201	0.846271	1.04 (0.97-1.11)	0.122144	0.117797	0.305322	1.13 (0.90-1.42)	0.102886	0.123513	0.409245	1.11 (0.87-1.41)	TRUE	3.70597e-242	22.5324	0.173333	45	0.354333	0.320652	-0.00893962	0.00659369	0.182086
finngen_R12_ALLERG_RHINITIS	GCST90032473	28	0.0596588	0.0763321	0.441528	1.06 (0.91-1.23)	-0.0233983	0.0519575	0.652469	0.98 (0.88-1.08)	-0.00580701	0.0364805	0.873526	0.979095	0.99 (0.93-1.07)	-0.170879	0.127896	0.192675	0.84 (0.66-1.08)	-0.177987	0.128103	0.17606	0.84 (0.65-1.08)	TRUE	3.31289e-138	22.1414	0.103681	27	0.35474	0.354619	-0.00793989	0.00803542	0.332205
finngen_R12_ALLERG_RHINITIS	GCST90032474	19	-0.184217	0.17125	0.297083	0.83 (0.59-1.16)	-0.0299565	0.115286	0.794984	0.97 (0.77-1.22)	-0.00968416	0.0795817	0.903146	0.992741	0.99 (0.85-1.16)	0.00305303	0.221787	0.989168	1.00 (0.65-1.55)	0.080591	0.236477	0.737201	1.08 (0.68-1.72)	TRUE	3.16981e-91	22.0248	0.0699856	18	0.18293	0.157739	0.0141318	0.0117652	0.246158
finngen_R12_ALLERG_RHINITIS	GCST90032475	36	0.00746273	0.0721509	0.918228	1.01 (0.87-1.16)	0.0315296	0.0485355	0.515937	1.03 (0.94-1.14)	0.0432523	0.0339752	0.202999	0.827746	1.04 (0.98-1.12)	0.0330256	0.0906779	0.717894	1.03 (0.87-1.23)	0.0386058	0.0961375	0.690443	1.04 (0.86-1.25)	TRUE	2.40486e-182	22.2959	0.134232	35	0.332303	0.361643	0.00461101	0.00809697	0.572778
finngen_R12_ALLERG_RHINITIS	GCST90032476	13	-0.129597	0.213257	0.555723	0.88 (0.58-1.33)	0.110182	0.0956322	0.249263	1.12 (0.93-1.35)	0.0450738	0.0731717	0.537895	0.917806	1.05 (0.91-1.21)	0.146877	0.15437	0.36014	1.16 (0.86-1.57)	0.148901	0.151782	0.345947	1.16 (0.86-1.56)	TRUE	2.1082e-64	22.5062	0.0489258	12	0.804813	0.808917	0.0113503	0.0130165	0.401842
finngen_R12_ALLERG_RHINITIS	GCST90032477	16	-0.0290138	0.241453	0.906061	0.97 (0.61-1.56)	0.0241235	0.133246	0.856333	1.02 (0.79-1.33)	-0.0270447	0.0960666	0.778312	0.953734	0.97 (0.81-1.17)	0.235448	0.225518	0.313005	1.27 (0.81-1.97)	0.246004	0.237048	0.315812	1.28 (0.80-2.04)	TRUE	2.37642e-76	21.8533	0.0584779	15	0.328398	0.398333	0.000110069	0.0122353	0.992949
finngen_R12_ALLERG_RHINITIS	GCST90032478	15	-0.165973	0.289787	0.576593	0.85 (0.48-1.49)	-0.145884	0.142592	0.306268	0.86 (0.65-1.14)	-0.177189	0.100048	0.0765524	0.723467	0.84 (0.69-1.02)	-0.153053	0.246088	0.543974	0.86 (0.53-1.39)	-0.173714	0.252366	0.502484	0.84 (0.51-1.38)	TRUE	1.7545e-72	22.2193	0.0557384	14	0.360084	0.434965	-0.0005178	0.0124767	0.967527
finngen_R12_ALLERG_RHINITIS	GCST90032479	11	0.0541888	0.340097	0.876925	1.06 (0.54-2.06)	-0.0158491	0.216727	0.941703	0.98 (0.64-1.51)	-0.00909844	0.159523	0.954517	0.99699	0.99 (0.72-1.35)	-0.0683177	0.340747	0.845113	0.93 (0.48-1.82)	-0.13088	0.334934	0.704168	0.88 (0.46-1.69)	TRUE	7.85983e-53	21.8255	0.0401545	10	0.656284	0.738569	-0.00246251	0.0116872	0.837813
finngen_R12_ALLERG_RHINITIS	GCST90032480	19	0.0790908	0.139145	0.577192	1.08 (0.82-1.42)	0.025845	0.0723312	0.720857	1.03 (0.89-1.18)	0.0320049	0.0480835	0.50566	0.917806	1.03 (0.94-1.13)	0.0224209	0.109665	0.840297	1.02 (0.82-1.27)	0.0136236	0.124699	0.914211	1.01 (0.79-1.29)	TRUE	1.09066e-96	23.2252	0.0737797	18	0.221554	0.265834	-0.00395239	0.0107793	0.718392
finngen_R12_ALLERG_RHINITIS	GCST90032481	26	-0.126459	0.120079	0.302769	0.88 (0.70-1.12)	-0.0229253	0.0601713	0.703203	0.98 (0.87-1.10)	-0.00794644	0.0445987	0.858585	0.978796	0.99 (0.91-1.08)	-0.00301098	0.116193	0.979532	1.00 (0.79-1.25)	-0.0220949	0.131061	0.867479	0.98 (0.76-1.26)	TRUE	4.11699e-129	22.383	0.0973192	25	0.294428	0.28418	0.00984461	0.00916136	0.293248
finngen_R12_ALLERG_RHINITIS	GCST90032482	23	0.0107115	0.112092	0.924776	1.01 (0.81-1.26)	0.0474789	0.0617708	0.442113	1.05 (0.93-1.18)	0.0426596	0.0428704	0.319696	0.846271	1.04 (0.96-1.14)	0.0417757	0.113621	0.716628	1.04 (0.83-1.30)	0.0504905	0.116699	0.669478	1.05 (0.84-1.32)	TRUE	6.69821e-115	22.68	0.0872247	22	0.201838	0.241293	0.00299199	0.00949465	0.755777
finngen_R12_ALLERG_RHINITIS	GCST90032483	40	0.243506	0.11049	0.0336644	1.28 (1.03-1.58)	0.037599	0.0832819	0.651653	1.04 (0.88-1.22)	0.0105123	0.0589866	0.858554	0.978796	1.01 (0.90-1.13)	0.0841748	0.17862	0.640087	1.09 (0.77-1.54)	0.136554	0.19003	0.476676	1.15 (0.79-1.66)	TRUE	1.17947e-216	23.4363	0.156738	39	0.553951	0.326715	-0.018132	0.00727066	0.0171051
finngen_R12_ALLERG_RHINITIS	GCST90032484	20	0.237733	0.426088	0.583757	1.27 (0.55-2.92)	0.190154	0.227706	0.40367	1.21 (0.77-1.89)	0.379997	0.16152	0.0186408	0.669727	1.46 (1.07-2.01)	0.13199	0.437664	0.766249	1.14 (0.48-2.69)	0.13199	0.432161	0.763368	1.14 (0.49-2.66)	TRUE	4.58948e-94	21.6231	0.0723314	19	0.21915	0.261823	0.00384058	0.0104289	0.716974
finngen_R12_ALLERG_RHINITIS	GCST90032485	20	0.176348	0.297721	0.561	1.19 (0.67-2.14)	-0.0395348	0.16301	0.808369	0.96 (0.70-1.32)	0.0198804	0.111976	0.859083	0.978796	1.02 (0.82-1.27)	-0.0769797	0.268968	0.777819	0.93 (0.55-1.57)	-0.0769797	0.291626	0.794647	0.93 (0.52-1.64)	TRUE	1.94763e-96	22.0521	0.0737599	19	0.175747	0.202434	-0.00720448	0.0123841	0.567948
finngen_R12_ALLERG_RHINITIS	GCST90032486	16	-0.0844348	0.487012	0.86484	0.92 (0.35-2.39)	-0.0392984	0.204685	0.847747	0.96 (0.64-1.44)	-0.016326	0.149406	0.912986	0.992741	0.98 (0.73-1.32)	-0.0130738	0.309351	0.966847	0.99 (0.54-1.81)	-0.0039418	0.33633	0.990803	1.00 (0.52-1.93)	TRUE	8.3851e-78	22.342	0.05978	15	0.174921	0.22411	0.00212759	0.0142226	0.88322
finngen_R12_ALLERG_RHINITIS	GCST90032487	27	0.205879	0.203044	0.320315	1.23 (0.83-1.83)	-0.10024	0.126943	0.429735	0.90 (0.71-1.16)	-0.0279914	0.0911264	0.758713	0.944713	0.97 (0.81-1.16)	-0.227068	0.250183	0.372422	0.80 (0.49-1.30)	-0.221416	0.249727	0.383405	0.80 (0.49-1.31)	TRUE	4.96532e-128	21.293	0.0961625	26	0.653132	0.612564	-0.0107792	0.008363	0.209226
finngen_R12_ALLERG_RHINITIS	GCST90032488	18	0.0587491	0.181945	0.750957	1.06 (0.74-1.51)	-0.0727682	0.0976339	0.45608	0.93 (0.77-1.13)	-0.0372888	0.075109	0.619568	0.917806	0.96 (0.83-1.12)	-0.137245	0.168367	0.426257	0.87 (0.63-1.21)	-0.134066	0.180117	0.466844	0.87 (0.61-1.24)	TRUE	5.0791e-84	21.1014	0.0635335	17	0.903296	0.920529	-0.00601375	0.0103771	0.570307
finngen_R12_ALLERG_RHINITIS	GCST90032489	23	0.0248115	0.0795095	0.758074	1.03 (0.88-1.20)	0.00329033	0.0503943	0.947942	1.00 (0.91-1.11)	0.0357653	0.0350519	0.307562	0.846271	1.04 (0.97-1.11)	-0.0552828	0.0916003	0.552334	0.95 (0.79-1.13)	-0.0570223	0.0877807	0.522676	0.94 (0.80-1.12)	TRUE	9.19193e-112	21.8909	0.0842013	22	0.749927	0.797149	0.00122576	0.00798606	0.879479
finngen_R12_ALLERG_RHINITIS	GCST90032490	11	-0.0845524	0.215099	0.703405	0.92 (0.60-1.40)	-0.00939656	0.0890995	0.91601	0.99 (0.83-1.18)	0.00527956	0.0613931	0.93147	0.994549	1.01 (0.89-1.13)	-0.0675351	0.142089	0.644784	0.93 (0.71-1.23)	-0.0549152	0.170327	0.753781	0.95 (0.68-1.32)	TRUE	2.42696e-58	24.461	0.0449658	10	0.116767	0.152443	0.00962918	0.0215286	0.665247
finngen_R12_ALLERG_RHINITIS	GCST90032491	17	0.876032	0.360628	0.0281686	2.40 (1.18-4.87)	0.258677	0.188338	0.169605	1.30 (0.90-1.87)	0.397792	0.134234	0.00304225	0.362457	1.49 (1.14-1.94)	0.335299	0.335778	0.332864	1.40 (0.72-2.70)	0.380466	0.32928	0.264871	1.46 (0.77-2.79)	TRUE	2.9117e-78	21.3154	0.0606111	16	0.451485	0.382979	-0.0173621	0.0121515	0.173555
finngen_R12_ALLERG_RHINITIS	GCST90032492	23	0.0302015	0.129426	0.81775	1.03 (0.80-1.33)	-0.0253386	0.0678843	0.708954	0.97 (0.85-1.11)	-0.0217416	0.0633077	0.731276	0.942355	0.98 (0.86-1.11)	-0.0322427	0.126541	0.801245	0.97 (0.76-1.24)	-0.00982921	0.127691	0.939338	0.99 (0.77-1.27)	TRUE	1.53734e-110	22.1193	0.0850826	22	0.00514345	0.00675036	-0.00560321	0.0121061	0.648238
finngen_R12_ALLERG_RHINITIS	GCST90032493	14	0.0525605	0.175098	0.769179	1.05 (0.75-1.49)	0.0697845	0.105807	0.509544	1.07 (0.87-1.32)	0.0972257	0.0810702	0.23042	0.846271	1.10 (0.94-1.29)	0.101231	0.182085	0.587681	1.11 (0.77-1.58)	0.10614	0.177729	0.56063	1.11 (0.78-1.58)	TRUE	1.9784e-70	22.7584	0.053276	13	0.93617	0.957866	0.00306458	0.0106486	0.778416
finngen_R12_ALLERG_RHINITIS	GCST90032494	22	-0.14728	0.651401	0.823421	0.86 (0.24- 3.09)	0.716257	0.362693	0.0482874	2.05 (1.01- 4.17)	0.435869	0.249848	0.081065	0.723467	1.55 (0.95- 2.52)	1.13621	0.734484	0.136815	3.11 (0.74-13.14)	1.18909	0.736419	0.121305	3.28 (0.78-13.91)	TRUE	3.27289e-108	22.4691	0.0826641	21	0.174474	0.170346	0.00944865	0.00950285	0.331957
finngen_R12_ALLERG_RHINITIS	GCST90032495	16	0.24746	0.618298	0.695029	1.28 (0.38-4.30)	0.204809	0.373574	0.583527	1.23 (0.59-2.55)	0.0784242	0.261804	0.764518	0.944713	1.08 (0.65-1.81)	0.307276	0.721333	0.676169	1.36 (0.33-5.59)	0.320537	0.752324	0.676113	1.38 (0.32-6.02)	TRUE	1.69215e-76	21.9047	0.0586152	15	0.313905	0.375524	-0.00345516	0.0112701	0.763677
finngen_R12_ALLERG_RHINITIS	GCST90032496	14	1.3868	1.52472	0.38097	4.00 (0.20-79.46)	0.341622	0.565903	0.546059	1.41 (0.46- 4.27)	0.673658	0.581812	0.24692	0.846271	1.96 (0.63- 6.13)	0.268712	0.955746	0.783017	1.31 (0.20- 8.52)	0.240372	0.942307	0.802646	1.27 (0.20- 8.06)	TRUE	6.0017e-64	21.5624	0.0504909	13	0.00146659	0.00200866	-0.0106696	0.0209769	0.62023
finngen_R12_ALLERG_RHINITIS	GCST90032497	17	0.530956	0.356122	0.156706	1.70 (0.85-3.42)	-0.0206049	0.157747	0.896076	0.98 (0.72-1.33)	-0.0957928	0.113663	0.399351	0.900181	0.91 (0.73-1.14)	-0.0406628	0.262893	0.879012	0.96 (0.57-1.61)	-0.0564281	0.296548	0.85148	0.95 (0.53-1.69)	TRUE	8.11799e-80	21.6507	0.0615605	16	0.265444	0.13786	-0.023371	0.012444	0.0799477
finngen_R12_ALLERG_RHINITIS	GCST90032498	19	-0.114717	0.360019	0.753879	0.89 (0.44-1.81)	0.0748581	0.181866	0.680625	1.08 (0.75-1.54)	0.0397269	0.126935	0.754303	0.944713	1.04 (0.81-1.33)	0.332723	0.337845	0.337758	1.39 (0.72-2.70)	0.316672	0.343635	0.368959	1.37 (0.70-2.69)	TRUE	2.27741e-92	22.182	0.0704818	18	0.318676	0.366715	0.00542573	0.0117276	0.649485
finngen_R12_ALLERG_RHINITIS	GCST90032499	21	0.0727947	0.136694	0.600528	1.08 (0.82-1.41)	0.0922943	0.0647131	0.153809	1.10 (0.97-1.24)	0.0852773	0.0425654	0.04513	0.684756	1.09 (1.00-1.18)	0.193025	0.12491	0.137949	1.21 (0.95-1.55)	0.216047	0.122008	0.0918418	1.24 (0.98-1.58)	TRUE	7.49474e-104	22.6994	0.0797116	20	0.0720621	0.0950315	0.00112835	0.011418	0.922315
finngen_R12_ALLERG_RHINITIS	GCST90032500	17	0.133779	0.0532292	0.0238726	1.14 (1.03-1.27)	-0.00519345	0.0408917	0.898937	0.99 (0.92-1.08)	0.0505094	0.0281936	0.0732101	0.723467	1.05 (1.00-1.11)	-0.0276758	0.0783368	0.728481	0.97 (0.83-1.13)	-0.0276758	0.0736649	0.712076	0.97 (0.84-1.12)	TRUE	1.31387e-81	22.0322	0.0626409	16	0.601935	0.424991	-0.0182359	0.00988767	0.0849796
finngen_R12_ALLERG_RHINITIS	GCST90032501	23	-0.146075	0.109739	0.197422	0.86 (0.70-1.07)	0.0191612	0.0520402	0.712725	1.02 (0.92-1.13)	0.0493234	0.0367769	0.179871	0.802632	1.05 (0.98-1.13)	-0.0052477	0.101844	0.959371	0.99 (0.81-1.21)	-0.00101698	0.101686	0.99211	1.00 (0.82-1.22)	TRUE	5.70719e-112	22.0661	0.084876	22	0.628858	0.466549	0.0184633	0.00976965	0.0726597
finngen_R12_ALLERG_RHINITIS	GCST90032502	11	-0.07828	0.520242	0.883713	0.92 (0.33-2.56)	-0.134015	0.241198	0.578468	0.87 (0.55-1.40)	-0.182611	0.185696	0.325418	0.846271	0.83 (0.58-1.20)	-0.223059	0.360217	0.549609	0.80 (0.39-1.62)	-0.28133	0.371372	0.466201	0.75 (0.36-1.56)	TRUE	2.58092e-55	22.7226	0.0417966	10	0.915697	0.948237	-0.00292505	0.0136248	0.834798
finngen_R12_ALLERG_RHINITIS	GCST90032503	14	-0.321347	0.362123	0.392304	0.73 (0.36-1.47)	-0.0957737	0.15041	0.524287	0.91 (0.68-1.22)	-0.120888	0.115909	0.296965	0.846271	0.89 (0.71-1.11)	-0.124203	0.252446	0.630922	0.88 (0.54-1.45)	-0.279342	0.251547	0.286903	0.76 (0.46-1.24)	TRUE	4.0237e-67	21.6988	0.0508077	13	0.941668	0.953765	0.00752028	0.0128705	0.569837
finngen_R12_ALLERG_RHINITIS	GCST90032504	15	-0.242091	0.140164	0.107799	0.78 (0.60-1.03)	-0.119537	0.0854707	0.161942	0.89 (0.75-1.05)	-0.082216	0.0602073	0.172081	0.790387	0.92 (0.82-1.04)	-0.16424	0.152859	0.300787	0.85 (0.63-1.14)	-0.176423	0.152551	0.266837	0.84 (0.62-1.13)	TRUE	5.5866e-73	22.3321	0.056021	14	0.465078	0.422256	0.0124921	0.00989009	0.228741
finngen_R12_ALLERG_RHINITIS	GCST90032505	25	0.110488	0.314167	0.728276	1.12 (0.60-2.07)	-0.326109	0.195814	0.0958327	0.72 (0.49-1.06)	-0.198333	0.137697	0.149766	0.789779	0.82 (0.63-1.07)	-0.379954	0.337418	0.271273	0.68 (0.35-1.32)	-0.370094	0.383472	0.344113	0.69 (0.33-1.46)	TRUE	3.12224e-122	22.1215	0.0924906	24	0.348121	0.334548	-0.00962609	0.00870863	0.280437
finngen_R12_ALLERG_RHINITIS	GCST90032506	17	0.0137968	0.119204	0.909392	1.01 (0.80-1.28)	-0.0878188	0.0776908	0.258323	0.92 (0.79-1.07)	-0.0399314	0.0539211	0.458965	0.917806	0.96 (0.86-1.07)	-0.140005	0.140518	0.333909	0.87 (0.66-1.15)	-0.144612	0.138599	0.31228	0.87 (0.66-1.14)	TRUE	2.79975e-82	22.0508	0.0626936	16	0.568619	0.621651	-0.00507287	0.0100376	0.620631
finngen_R12_ALLERG_RHINITIS	GCST90032507	16	0.25984	0.30587	0.409891	1.30 (0.71-2.36)	0.317455	0.176366	0.0718637	1.37 (0.97-1.94)	0.438671	0.118215	0.000206605	0.0488622	1.55 (1.23-1.95)	0.0600237	0.334646	0.860052	1.06 (0.55-2.05)	0.76423	0.390634	0.0693033	2.15 (1.00-4.62)	TRUE	1.67979e-74	21.8686	0.0585183	15	0.0555776	0.0641502	0.00795053	0.0117877	0.510994
finngen_R12_ALLERG_RHINITIS	GCST90032508	18	-0.202731	0.154797	0.208806	0.82 (0.60-1.11)	-0.0553525	0.0709155	0.435072	0.95 (0.82-1.09)	-0.0401803	0.06895	0.560065	0.917806	0.96 (0.84-1.10)	-0.0766993	0.103976	0.470779	0.93 (0.76-1.14)	-0.108211	0.10657	0.32415	0.90 (0.73-1.11)	TRUE	2.16099e-84	21.7777	0.0655586	17	0.0206501	0.0148515	0.0174436	0.0149116	0.259214
finngen_R12_ALLERG_RHINITIS	GCST90032509	15	0.0389435	0.214815	0.858937	1.04 (0.68-1.58)	-0.117161	0.104462	0.262047	0.89 (0.72-1.09)	-0.0861007	0.0743329	0.246737	0.846271	0.92 (0.79-1.06)	-0.162587	0.173126	0.363588	0.85 (0.61-1.19)	-0.138055	0.175984	0.445833	0.87 (0.62-1.23)	TRUE	2.4268e-73	22.5572	0.0565748	14	0.152684	0.176885	-0.00943865	0.0147992	0.534689
finngen_R12_ALLERG_RHINITIS	GCST90032510	14	0.0854856	0.170561	0.625297	1.09 (0.78-1.52)	0.090869	0.0972067	0.34989	1.10 (0.91-1.32)	0.0694121	0.0657615	0.291191	0.846271	1.07 (0.94-1.22)	0.0383873	0.15298	0.80579	1.04 (0.77-1.40)	-0.0186288	0.180017	0.919159	0.98 (0.69-1.40)	TRUE	2.0225e-70	23.1713	0.0542323	13	0.168761	0.221661	-0.00135139	0.0127893	0.917593
finngen_R12_ALLERG_RHINITIS	GCST90032511	14	-0.307429	0.41072	0.468569	0.74 (0.33-1.64)	-0.0984796	0.223038	0.658824	0.91 (0.59-1.40)	0.00142389	0.159955	0.992897	0.99699	1.00 (0.73-1.37)	-0.323135	0.411454	0.446327	0.72 (0.32-1.62)	-0.323135	0.405613	0.439956	0.72 (0.33-1.60)	TRUE	2.93637e-66	21.5814	0.0505352	13	0.640825	0.662357	0.01375	0.0168414	0.430159
finngen_R12_ALLERG_RHINITIS	GCST90032512	17	0.236	0.521222	0.657186	1.27 (0.46-3.52)	-0.0756127	0.307646	0.805854	0.93 (0.51-1.69)	-0.226274	0.217808	0.298867	0.846271	0.80 (0.52-1.22)	0.393049	0.594009	0.517588	1.48 (0.46-4.75)	0.360911	0.610061	0.562386	1.43 (0.43-4.74)	TRUE	5.95582e-88	23.5343	0.066891	16	0.609146	0.608819	-0.0122088	0.0125061	0.344435
finngen_R12_ALLERG_RHINITIS	GCST90032513	22	-0.236435	0.336601	0.490513	0.79 (0.41-1.53)	-0.146324	0.216623	0.499372	0.86 (0.57-1.32)	-0.260124	0.147236	0.0772761	0.723467	0.77 (0.58-1.03)	-0.0198352	0.471647	0.966852	0.98 (0.39-2.47)	-0.0485873	0.449847	0.915014	0.95 (0.39-2.30)	TRUE	3.5251e-107	22.2173	0.0817413	21	0.229804	0.278685	-0.000779141	0.00969931	0.936774
finngen_R12_ALLERG_RHINITIS	GCST90032514	13	0.288565	0.116853	0.0311511	1.33 (1.06-1.68)	-0.0701158	0.0831736	0.399225	0.93 (0.79-1.10)	-0.0093977	0.0559515	0.866614	0.978796	0.99 (0.89-1.11)	-0.120494	0.150452	0.43877	0.89 (0.66-1.19)	-0.108087	0.156083	0.501808	0.90 (0.66-1.22)	TRUE	1.69123e-62	22.2801	0.0484375	12	0.453773	0.0812883	-0.0307115	0.0105738	0.0143297
finngen_R12_ALLERG_RHINITIS	GCST90032515	20	0.126139	0.142222	0.386823	1.13 (0.86-1.50)	0.0267125	0.0690725	0.698955	1.03 (0.90-1.18)	0.0360885	0.0603623	0.54993	0.917806	1.04 (0.92-1.17)	0.0303305	0.143873	0.835276	1.03 (0.78-1.37)	0.0402408	0.142904	0.781299	1.04 (0.79-1.38)	TRUE	4.19028e-94	21.7015	0.0725942	19	0.0358148	0.0404156	-0.00874533	0.0124685	0.492028
finngen_R12_ALLERG_RHINITIS	GCST90032516	17	0.0483379	0.161197	0.768393	1.05 (0.77-1.44)	0.0173238	0.0628158	0.782712	1.02 (0.90-1.15)	0.0188036	0.056558	0.739538	0.944713	1.02 (0.91-1.14)	0.0553158	0.110499	0.623469	1.06 (0.85-1.31)	0.112509	0.11356	0.336556	1.12 (0.90-1.40)	TRUE	1.26392e-79	21.7197	0.0617547	16	0.0235125	0.0336499	-0.00306554	0.0155975	0.846825
finngen_R12_ALLERG_RHINITIS	GCST90032517	14	0.0351167	0.0857512	0.689375	1.04 (0.88-1.23)	0.0422258	0.0479413	0.378436	1.04 (0.95-1.15)	0.0623119	0.0367957	0.0903684	0.752133	1.06 (0.99-1.14)	0.00623088	0.0859011	0.94328	1.01 (0.85-1.19)	0.00749738	0.0800204	0.926781	1.01 (0.86-1.18)	TRUE	3.40525e-72	23.4515	0.054893	13	0.855059	0.893623	0.0045035	0.0128266	0.731595
finngen_R12_ALLERG_RHINITIS	GCST90032518	14	0.121783	0.0691113	0.103478	1.13 (0.99-1.29)	0.0259102	0.0467407	0.579346	1.03 (0.94-1.12)	-0.00738701	0.0343069	0.829516	0.978796	0.99 (0.93-1.06)	0.0377096	0.0823457	0.654554	1.04 (0.88-1.22)	0.0393317	0.0864056	0.656475	1.04 (0.88-1.23)	TRUE	1.62491e-68	22.3918	0.0524204	13	0.78372	0.474924	-0.0227579	0.0105703	0.0523621
finngen_R12_ALLERG_RHINITIS	GCST90032519	19	0.0491874	0.105352	0.646511	1.05 (0.85-1.29)	-0.0265507	0.0543357	0.625095	0.97 (0.88-1.08)	-0.0239725	0.0366256	0.512772	0.917806	0.98 (0.91-1.05)	-0.0664399	0.108504	0.547981	0.94 (0.76-1.16)	-0.0854047	0.119089	0.482484	0.92 (0.73-1.16)	TRUE	5.15502e-88	21.2913	0.0676664	18	0.148749	0.161824	-0.00930197	0.0122503	0.458059
finngen_R12_ALLERG_RHINITIS	GCST90032520	14	0.0543113	0.220261	0.809403	1.06 (0.69-1.63)	-0.0398049	0.0716614	0.578581	0.96 (0.84-1.11)	0.067543	0.0746428	0.365527	0.873203	1.07 (0.92-1.24)	-0.0514098	0.117706	0.669449	0.95 (0.75-1.20)	-0.0653131	0.126837	0.615239	0.94 (0.73-1.20)	TRUE	2.5402e-67	22.6382	0.0529975	13	0.000947441	0.0016626	0.0012062	0.0187888	0.94987
finngen_R12_ALLERG_RHINITIS	GCST90032521	24	0.0223213	0.0914818	0.809494	1.02 (0.85-1.22)	0.0110982	0.0525918	0.832868	1.01 (0.91-1.12)	0.0390929	0.0392726	0.31953	0.846271	1.04 (0.96-1.12)	-0.0380454	0.0890182	0.673071	0.96 (0.81-1.15)	-0.0406357	0.0967538	0.67839	0.96 (0.79-1.16)	TRUE	8.34269e-114	21.3864	0.0858528	23	0.663739	0.716107	0.00172295	0.0084879	0.841009
finngen_R12_ALLERG_RHINITIS	GCST90032522	15	0.136935	0.124067	0.289725	1.15 (0.90-1.46)	0.0425175	0.0766946	0.579323	1.04 (0.90-1.21)	-0.0027937	0.0555917	0.95992	0.99699	1.00 (0.89-1.11)	0.0732038	0.14102	0.611797	1.08 (0.82-1.42)	0.084536	0.145948	0.571644	1.09 (0.82-1.45)	TRUE	1.41792e-71	21.8279	0.0547591	14	0.532156	0.485119	-0.0134238	0.0106556	0.229894
finngen_R12_ALLERG_RHINITIS	GCST90032523	23	-0.205243	0.119328	0.100139	0.81 (0.64-1.03)	0.0143639	0.0710996	0.839897	1.01 (0.88-1.17)	0.0251894	0.0471501	0.593176	0.917806	1.03 (0.93-1.12)	-0.0577576	0.133155	0.668686	0.94 (0.73-1.23)	-0.0541627	0.144955	0.712239	0.95 (0.71-1.26)	TRUE	1.68831e-110	21.9532	0.0844454	22	0.199754	0.0782594	0.0216316	0.0100528	0.0432013
finngen_R12_ALLERG_RHINITIS	GCST90032524	10	-0.105466	0.275065	0.711396	0.90 (0.52-1.54)	0.0995113	0.0995183	0.317345	1.10 (0.91-1.34)	0.124808	0.075264	0.0972637	0.772868	1.13 (0.98-1.31)	0.102272	0.145619	0.500233	1.11 (0.83-1.47)	0.102272	0.137886	0.477166	1.11 (0.85-1.45)	TRUE	6.48206e-47	21.8681	0.0365733	9	0.0742147	0.0723106	0.0189829	0.0211033	0.394643
finngen_R12_ALLERG_RHINITIS	GCST90032525	20	-0.0880097	0.123411	0.484902	0.92 (0.72-1.17)	0.00816268	0.0597089	0.891262	1.01 (0.90-1.13)	0.0281556	0.042876	0.51139	0.917806	1.03 (0.95-1.12)	-0.00365886	0.10802	0.973333	1.00 (0.81-1.23)	-0.0100895	0.113215	0.929921	0.99 (0.79-1.24)	TRUE	3.63126e-98	22.224	0.0743317	19	0.719376	0.712637	0.0111614	0.011119	0.328773
finngen_R12_ALLERG_RHINITIS	GCST90032526	28	0.0521861	0.150339	0.731293	1.05 (0.78-1.41)	-0.0537022	0.0988374	0.586897	0.95 (0.78-1.15)	-0.0272706	0.0715268	0.703008	0.942355	0.97 (0.85-1.12)	-0.0653298	0.190851	0.73477	0.94 (0.64-1.36)	-0.0610842	0.186305	0.745537	0.94 (0.65-1.36)	TRUE	6.81583e-140	22.1672	0.103802	27	0.920459	0.931892	-0.00459445	0.00764618	0.553122
finngen_R12_ALLERG_RHINITIS	GCST90032527	18	-0.16741	0.293273	0.576043	0.85 (0.48-1.50)	-0.112102	0.105677	0.288785	0.89 (0.73-1.10)	-0.161861	0.0728857	0.0263683	0.681062	0.85 (0.74-0.98)	-0.034066	0.187351	0.857867	0.97 (0.67-1.40)	-0.0431662	0.190931	0.823833	0.96 (0.66-1.39)	TRUE	1.10295e-86	22.1824	0.0667751	17	0.200236	0.251382	0.0003122	0.015833	0.984512
finngen_R12_ALLERG_RHINITIS	GCST90032528	20	-0.216072	0.21155	0.320607	0.81 (0.53-1.22)	-0.0778828	0.0900093	0.386888	0.93 (0.78-1.10)	-0.0793869	0.0633598	0.210222	0.830199	0.92 (0.82-1.05)	-0.0242159	0.153837	0.87658	0.98 (0.72-1.32)	-0.0279681	0.159155	0.862367	0.97 (0.71-1.33)	TRUE	1.3006e-97	22.2532	0.0744305	19	0.364892	0.397909	0.00874961	0.012869	0.505221
finngen_R12_ALLERG_RHINITIS	GCST90032529	24	0.144081	0.208362	0.49649	1.15 (0.77-1.74)	0.00223532	0.12587	0.985831	1.00 (0.78-1.28)	0.092004	0.0902047	0.307753	0.846271	1.10 (0.92-1.31)	-0.154169	0.259349	0.558017	0.86 (0.52-1.42)	-0.139473	0.284336	0.628412	0.87 (0.50-1.52)	TRUE	9.99894e-120	22.465	0.0901609	23	0.574506	0.629012	-0.00258343	0.00931765	0.784168
finngen_R12_ALLERG_RHINITIS	GCST90032530	22	0.403188	0.535174	0.460001	1.50 (0.52-4.27)	0.099478	0.330726	0.763577	1.10 (0.58-2.11)	0.0473173	0.229717	0.836806	0.978796	1.05 (0.67-1.64)	-0.102801	0.666664	0.878922	0.90 (0.24-3.33)	-0.0732872	0.655857	0.912089	0.93 (0.26-3.36)	TRUE	3.98144e-108	22.4142	0.0824653	21	0.128742	0.139012	-0.00939914	0.0122337	0.451288
finngen_R12_ALLERG_RHINITIS	GCST90032531	18	-0.107433	0.198927	0.596594	0.90 (0.61-1.33)	0.114502	0.13666	0.402107	1.12 (0.86-1.47)	0.0798009	0.105208	0.448146	0.917806	1.08 (0.88-1.33)	0.0665937	0.245985	0.789864	1.07 (0.66-1.73)	0.0708191	0.256085	0.785464	1.07 (0.65-1.77)	TRUE	1.03259e-86	21.7253	0.0654035	17	0.968249	0.955316	0.010082	0.00909102	0.283818
finngen_R12_ALLERG_RHINITIS	GCST90032532	17	0.00308766	0.239819	0.989897	1.00 (0.63-1.61)	0.123538	0.124746	0.32202	1.13 (0.89-1.44)	0.0810561	0.0903787	0.369799	0.874568	1.08 (0.91-1.29)	0.159183	0.206149	0.451266	1.17 (0.78-1.76)	0.16982	0.19946	0.40711	1.19 (0.80-1.75)	TRUE	1.0383e-84	22.823	0.0648788	16	0.252065	0.303267	0.00427328	0.0119576	0.725794
finngen_R12_ALLERG_RHINITIS	GCST90032533	8	-0.165042	0.362638	0.665031	0.85 (0.42-1.73)	-0.165536	0.126675	0.191287	0.85 (0.66-1.09)	-0.135484	0.0964517	0.160115	0.789779	0.87 (0.72-1.06)	-0.140542	0.193358	0.490904	0.87 (0.59-1.27)	-0.156105	0.210559	0.482589	0.86 (0.57-1.29)	TRUE	7.45742e-40	22.8443	0.0305598	7	0.268348	0.367664	0.00161199	0.0188696	0.934701
finngen_R12_ALLERG_RHINITIS	GCST90032534	29	0.136483	0.140579	0.340235	1.15 (0.87-1.51)	0.0432089	0.0937284	0.644798	1.04 (0.87-1.25)	0.0343887	0.0788985	0.662939	0.927722	1.03 (0.89-1.21)	0.240152	0.208692	0.259568	1.27 (0.84-1.91)	0.297021	0.232596	0.212097	1.35 (0.85-2.12)	TRUE	1.83145e-144	22.5274	0.109247	28	0.0129162	0.0128761	-0.0082491	0.00938332	0.387092
finngen_R12_ALLERG_RHINITIS	GCST90032535	9	0.294156	0.446828	0.53138	1.34 (0.56-3.22)	0.0373817	0.130197	0.774024	1.04 (0.80-1.34)	-0.068985	0.101446	0.496495	0.917806	0.93 (0.77-1.14)	0.0502962	0.163139	0.765727	1.05 (0.76-1.45)	0.0566549	0.173056	0.751784	1.06 (0.75-1.49)	TRUE	2.27957e-43	22.2331	0.0334636	8	0.14362	0.15103	-0.0188458	0.0222399	0.424802
finngen_R12_ALLERG_RHINITIS	GCST90032536	19	-0.283705	0.469702	0.553812	0.75 (0.30-1.89)	-0.206227	0.200932	0.304726	0.81 (0.55-1.21)	-0.10601	0.135524	0.434083	0.917806	0.90 (0.69-1.17)	-0.164272	0.362437	0.65579	0.85 (0.42-1.73)	-0.229848	0.388213	0.56117	0.79 (0.37-1.70)	TRUE	4.30945e-90	21.859	0.0694599	18	0.0521893	0.0669874	0.00482915	0.011877	0.689378
finngen_R12_ALLERG_RHINITIS	GCST90032537	26	0.698177	0.306001	0.0316751	2.01 (1.10-3.66)	0.209663	0.199296	0.29279	1.23 (0.83-1.82)	0.337609	0.133176	0.0112427	0.590864	1.40 (1.08-1.82)	0.118395	0.426878	0.783792	1.13 (0.49-2.60)	0.118395	0.445208	0.792473	1.13 (0.47-2.69)	TRUE	1.84245e-123	21.6721	0.0942435	25	0.110712	0.0839083	-0.0145701	0.0106511	0.184003
finngen_R12_ALLERG_RHINITIS	GCST90032538	12	0.521136	0.416385	0.23921	1.68 (0.74-3.81)	0.0235155	0.187658	0.900278	1.02 (0.71-1.48)	-0.0470424	0.142236	0.740845	0.944713	0.95 (0.72-1.26)	-0.0559929	0.304945	0.857655	0.95 (0.52-1.72)	-0.168228	0.32139	0.611052	0.85 (0.45-1.59)	TRUE	1.3534e-56	21.535	0.043223	11	0.715293	0.602044	-0.0246678	0.0169902	0.177174
finngen_R12_ALLERG_RHINITIS	GCST90032539	17	0.133716	0.155471	0.403288	1.14 (0.84-1.55)	-0.0964205	0.0840079	0.251069	0.91 (0.77-1.07)	-0.0972366	0.060717	0.109272	0.772868	0.91 (0.81-1.02)	-0.172545	0.161769	0.301977	0.84 (0.61-1.16)	0.0273173	0.162159	0.868333	1.03 (0.75-1.41)	TRUE	1.82556e-79	21.371	0.0607655	16	0.7784	0.655638	-0.0200463	0.012423	0.12744
finngen_R12_ALLERG_RHINITIS	GCST90032540	5	-0.128461	0.443005	0.790722	0.88 (0.37-2.10)	-0.0459344	0.238541	0.8473	0.96 (0.60-1.52)	-0.0350457	0.20589	0.86484	0.978796	0.97 (0.64-1.45)	-0.0936022	0.299309	0.770113	0.91 (0.51-1.64)	-0.0781791	0.322683	0.82048	0.92 (0.49-1.74)	TRUE	2.45123e-26	22.9296	0.0191698	4	0.94827	0.981041	0.00378387	0.0158886	0.827104
finngen_R12_ALLERG_RHINITIS	GCST90032541	16	-0.0227722	0.171469	0.896237	0.98 (0.70-1.37)	0.0521257	0.0977009	0.593671	1.05 (0.87-1.28)	0.0866337	0.0756206	0.251946	0.846271	1.09 (0.94-1.26)	0.0679273	0.15885	0.675004	1.07 (0.78-1.46)	0.0957604	0.163105	0.565864	1.10 (0.80-1.52)	TRUE	1.27299e-76	21.5941	0.0577867	15	0.986116	0.987181	0.00702598	0.00988296	0.48881
finngen_R12_ALLERG_RHINITIS	GCST90032542	21	-0.014355	0.169531	0.933406	0.99 (0.71-1.37)	0.0622624	0.10555	0.555268	1.06 (0.87-1.31)	0.0419064	0.0773775	0.588105	0.917806	1.04 (0.90-1.21)	0.110136	0.187794	0.56412	1.12 (0.77-1.61)	0.133975	0.18828	0.484948	1.14 (0.79-1.65)	TRUE	4.01484e-104	22.4849	0.0789627	20	0.438598	0.494163	0.00335566	0.00897897	0.712747
finngen_R12_ALLERG_RHINITIS	GCST90032543	8	0.157441	0.542731	0.781512	1.17 (0.40-3.39)	-0.00686356	0.229585	0.97615	0.99 (0.63-1.56)	-0.0877698	0.173718	0.613388	0.917806	0.92 (0.65-1.29)	0.208838	0.407864	0.624385	1.23 (0.55-2.74)	0.215127	0.39435	0.602337	1.24 (0.57-2.69)	TRUE	2.4882e-36	20.7167	0.0277251	7	0.288083	0.363942	-0.00920457	0.0190479	0.646058
finngen_R12_ALLERG_RHINITIS	GCST90032544	6	0.0432845	0.480617	0.932569	1.04 (0.41-2.68)	-0.12709	0.233881	0.586858	0.88 (0.56-1.39)	-0.252195	0.180712	0.162846	0.789779	0.78 (0.55-1.11)	-0.0206354	0.339596	0.953901	0.98 (0.50-1.91)	-0.0106081	0.3563	0.9774	0.99 (0.49-1.99)	TRUE	1.11059e-28	21.6326	0.0217095	5	0.408187	0.490099	-0.0136178	0.0205248	0.543309
finngen_R12_ALLERG_RHINITIS	GCST90032545	17	0.308791	0.292682	0.308105	1.36 (0.77-2.42)	-0.0487796	0.157995	0.757518	0.95 (0.70-1.30)	0.0614767	0.119264	0.606225	0.917806	1.06 (0.84-1.34)	-0.155126	0.284906	0.59362	0.86 (0.49-1.50)	-0.16731	0.289821	0.57178	0.85 (0.48-1.49)	TRUE	2.2612e-81	21.6085	0.0614416	16	0.950959	0.946268	-0.00968295	0.0104647	0.369459
finngen_R12_ALLERG_RHINITIS	GCST90032546	15	0.068574	0.205619	0.744075	1.07 (0.72-1.60)	-0.0218109	0.121212	0.8572	0.98 (0.77-1.24)	-0.000342356	0.0907496	0.99699	0.99699	1.00 (0.84-1.19)	-0.119775	0.204892	0.568133	0.89 (0.59-1.33)	-0.155808	0.218897	0.488288	0.86 (0.56-1.31)	TRUE	8.01753e-73	22.1364	0.0555287	14	0.55355	0.620319	-0.00387526	0.0103752	0.714788
finngen_R12_ALLERG_RHINITIS	GCST90032547	17	0.0780839	0.19353	0.692294	1.08 (0.74-1.58)	0.136746	0.112956	0.226041	1.15 (0.92-1.43)	0.0792963	0.083466	0.34209	0.846271	1.08 (0.92-1.27)	0.145807	0.199945	0.4764	1.16 (0.78-1.71)	0.145807	0.20011	0.476757	1.16 (0.78-1.71)	TRUE	4.86713e-82	22.0051	0.0625614	16	0.538399	0.611314	7.28339e-05	0.0104894	0.994551
finngen_R12_ALLERG_RHINITIS	GCST90032548	19	-0.240116	0.177047	0.192767	0.79 (0.56-1.11)	0.121081	0.099063	0.221608	1.13 (0.93-1.37)	-0.029164	0.0678954	0.667528	0.92865	0.97 (0.85-1.11)	0.19022	0.187647	0.324154	1.21 (0.84-1.75)	0.2015	0.207685	0.344794	1.22 (0.81-1.84)	TRUE	4.47068e-91	21.9366	0.0697057	18	0.302475	0.258742	0.0187537	0.0143532	0.208755
finngen_R12_ALLERG_RHINITIS	GCST90032549	22	0.0589595	0.0929898	0.533238	1.06 (0.88-1.27)	0.034202	0.0500426	0.494318	1.03 (0.94-1.14)	0.0363143	0.0353205	0.303885	0.846271	1.04 (0.97-1.11)	0.029009	0.086593	0.740946	1.03 (0.87-1.22)	0.029009	0.0868675	0.741733	1.03 (0.87-1.22)	TRUE	6.29285e-104	21.5701	0.0793709	21	0.176003	0.214491	-0.00319399	0.0118378	0.790068
finngen_R12_ALLERG_RHINITIS	GCST90032550	22	0.195637	0.136667	0.167733	1.22 (0.93-1.59)	0.0165429	0.0421921	0.694995	1.02 (0.94-1.10)	-0.00895706	0.0467813	0.84816	0.978796	0.99 (0.90-1.09)	0.00272268	0.0734175	0.970768	1.00 (0.87-1.16)	0.00272268	0.0737247	0.970889	1.00 (0.87-1.16)	TRUE	5.21976e-105	22.156	0.0815177	21	0.00165719	0.000473463	-0.0250491	0.0157918	0.128378
finngen_R12_ALLERG_RHINITIS	GCST90032551	20	0.131553	0.114401	0.265225	1.14 (0.91-1.43)	0.00417521	0.0450373	0.926137	1.00 (0.92-1.10)	0.00222931	0.0316948	0.943926	0.99699	1.00 (0.94-1.07)	-0.000438653	0.0777724	0.995559	1.00 (0.86-1.16)	-0.000438653	0.0825976	0.995818	1.00 (0.85-1.18)	TRUE	8.636e-99	22.6015	0.0755904	19	0.161973	0.139608	-0.0154829	0.0129831	0.248531
finngen_R12_ALLERG_RHINITIS	GCST90032552	17	0.0462784	0.133395	0.733464	1.05 (0.81-1.36)	-0.124282	0.0865418	0.150977	0.88 (0.75-1.05)	0.00613862	0.0620852	0.921238	0.99444	1.01 (0.89-1.14)	-0.157164	0.154896	0.325377	0.85 (0.63-1.16)	-0.162584	0.143339	0.273393	0.85 (0.64-1.13)	TRUE	8.64017e-84	22.514	0.0640013	16	0.351412	0.411779	-0.00351106	0.0101863	0.735116
finngen_R12_ALLERG_RHINITIS	GCST90032553	19	0.0204402	0.352143	0.95439	1.02 (0.51-2.04)	0.12724	0.162315	0.433092	1.14 (0.83-1.56)	0.0607292	0.108286	0.57492	0.917806	1.06 (0.86-1.31)	0.251303	0.327925	0.453406	1.29 (0.68-2.44)	0.217422	0.335589	0.52524	1.24 (0.64-2.40)	TRUE	4.30754e-94	22.6909	0.0720902	18	0.121751	0.157113	0.00163214	0.0132829	0.903647
finngen_R12_ALLERG_RHINITIS	GCST90032554	40	0.071054	0.0677425	0.300858	1.07 (0.94-1.23)	-0.00465256	0.0476991	0.922298	1.00 (0.91-1.09)	-0.00453515	0.0332081	0.891373	0.992741	1.00 (0.93-1.06)	0.0508838	0.105321	0.631705	1.05 (0.86-1.29)	0.0454686	0.109607	0.680538	1.05 (0.84-1.30)	TRUE	6.89227e-210	22.6935	0.151795	39	0.712903	0.682474	-0.00991735	0.00774671	0.208234
finngen_R12_ALLERG_RHINITIS	GCST90032555	16	0.0407094	0.280598	0.886715	1.04 (0.60-1.81)	-0.039965	0.151852	0.792409	0.96 (0.71-1.29)	0.0265437	0.105131	0.800669	0.965025	1.03 (0.84-1.26)	-0.00813318	0.234146	0.972749	0.99 (0.63-1.57)	-0.00813318	0.243558	0.973801	0.99 (0.62-1.60)	TRUE	3.43618e-74	21.3921	0.0572496	15	0.112012	0.149547	-0.000641204	0.0113128	0.955601
finngen_R12_ALLERG_RHINITIS	GCST90032556	15	0.051023	0.685767	0.941823	1.05 (0.27-4.04)	-0.298776	0.296024	0.312831	0.74 (0.42-1.33)	-0.394796	0.289134	0.172114	0.790387	0.67 (0.38-1.19)	-0.154621	0.424754	0.721279	0.86 (0.37-1.97)	-0.125019	0.48671	0.801019	0.88 (0.34-2.29)	TRUE	2.83657e-73	22.8596	0.0573346	14	0.00925301	0.0103088	-0.0130293	0.0181033	0.484436
finngen_R12_ALLERG_RHINITIS	GCST90032557	27	0.142701	0.327959	0.66721	1.15 (0.61-2.19)	-0.000452965	0.144091	0.997492	1.00 (0.75-1.33)	-0.11317	0.0947134	0.232138	0.846271	0.89 (0.74-1.08)	0.0659729	0.278819	0.81481	1.07 (0.62-1.84)	0.0342345	0.288343	0.906403	1.03 (0.59-1.82)	TRUE	2.22601e-132	22.2143	0.100306	26	0.0680035	0.0710223	-0.0099827	0.0119967	0.413221
finngen_R12_ALLERG_RHINITIS	GCST90032558	16	-0.0227586	0.498842	0.964255	0.98 (0.37-2.60)	0.15262	0.249179	0.540214	1.16 (0.71-1.90)	-0.0340771	0.179408	0.849355	0.978796	0.97 (0.68-1.37)	0.193995	0.445099	0.669154	1.21 (0.51-2.90)	0.204926	0.447677	0.65369	1.23 (0.51-2.95)	TRUE	1.07535e-78	22.6443	0.0605866	15	0.107776	0.144436	-0.000317517	0.0125801	0.98022
finngen_R12_ALLERG_RHINITIS	GCST90032559	24	-0.581644	0.407752	0.167771	0.56 (0.25-1.24)	-0.0069074	0.165418	0.966692	0.99 (0.72-1.37)	-0.0697524	0.150226	0.642422	0.923603	0.93 (0.69-1.25)	0.260722	0.295005	0.385956	1.30 (0.73-2.31)	0.240951	0.326798	0.468391	1.27 (0.67-2.41)	TRUE	1.49766e-112	21.5694	0.0865855	23	0.0126714	0.0076066	0.0181425	0.013471	0.191762
finngen_R12_ALLERG_RHINITIS	GCST90032560	21	0.265663	0.270353	0.338127	1.30 (0.77-2.22)	0.0726434	0.162376	0.654602	1.08 (0.78-1.48)	0.0205713	0.107981	0.848911	0.978796	1.02 (0.83-1.26)	0.0938809	0.323588	0.774707	1.10 (0.58-2.07)	0.079683	0.328302	0.8107	1.08 (0.57-2.06)	TRUE	7.42421e-97	21.1321	0.0742321	20	0.166137	0.159648	-0.0128951	0.0126548	0.321008
finngen_R12_ALLERG_RHINITIS	GCST90032561	19	-0.0155257	0.36838	0.966873	0.98 (0.48-2.03)	-0.175287	0.196551	0.372493	0.84 (0.57-1.23)	0.0707699	0.134055	0.597558	0.917806	1.07 (0.83-1.40)	-0.421313	0.380115	0.282286	0.66 (0.31-1.38)	-0.428891	0.406048	0.304822	0.65 (0.29-1.44)	TRUE	2.43944e-92	22.2046	0.0705554	18	0.25584	0.308269	0.00281292	0.0110141	0.801484
finngen_R12_ALLERG_RHINITIS	GCST90032562	41	-0.175248	0.173991	0.320035	0.84 (0.60-1.18)	-0.0305681	0.12987	0.813918	0.97 (0.75-1.25)	-0.00132353	0.092102	0.988535	0.99699	1.00 (0.83-1.20)	-0.115084	0.272505	0.675054	0.89 (0.52-1.52)	-0.107771	0.282392	0.704751	0.90 (0.52-1.56)	TRUE	5.19178e-212	22.3301	0.153102	40	0.766843	0.74832	0.00766794	0.00650799	0.245842
finngen_R12_ALLERG_RHINITIS	GCST90032563	14	-0.0960227	0.445619	0.833011	0.91 (0.38-2.18)	-0.403517	0.274313	0.141288	0.67 (0.39-1.14)	-0.450473	0.1911	0.0184105	0.669727	0.64 (0.44-0.93)	-0.138028	0.489057	0.782208	0.87 (0.33-2.27)	-0.148223	0.519525	0.779906	0.86 (0.31-2.39)	TRUE	3.6882e-64	21.2691	0.0498075	13	0.26206	0.269763	-0.0102148	0.0113108	0.384243
finngen_R12_ALLERG_RHINITIS	GCST90032564	18	0.011295	0.122702	0.927799	1.01 (0.80-1.29)	-0.0354366	0.0613711	0.563659	0.97 (0.86-1.09)	-0.0177562	0.0435529	0.6835	0.942075	0.98 (0.90-1.07)	0.000945311	0.0996244	0.99254	1.00 (0.82-1.22)	0.00631761	0.110551	0.955095	1.01 (0.81-1.25)	TRUE	8.10386e-86	21.817	0.0656789	17	0.278979	0.335409	-0.00282987	0.011032	0.800824
finngen_R12_ALLERG_RHINITIS	GCST90032565	21	0.214763	0.255134	0.410389	1.24 (0.75-2.04)	0.170491	0.129792	0.188991	1.19 (0.92-1.53)	0.0459137	0.0901183	0.610415	0.917806	1.05 (0.88-1.25)	0.242863	0.268047	0.375698	1.27 (0.75-2.16)	0.248576	0.247397	0.327012	1.28 (0.79-2.08)	TRUE	4.04026e-102	22.1482	0.0777845	20	0.279904	0.304605	-0.00777027	0.0108562	0.482853
finngen_R12_ALLERG_RHINITIS	GCST90032566	18	-0.169424	0.230155	0.472306	0.84 (0.54-1.33)	0.0692961	0.153991	0.652709	1.07 (0.79-1.45)	-0.0110273	0.119789	0.926654	0.99444	0.99 (0.78-1.25)	0.12043	0.261949	0.651522	1.13 (0.68-1.88)	0.13233	0.282391	0.645305	1.14 (0.66-1.99)	TRUE	3.85952e-89	22.2863	0.0670857	17	0.956024	0.957296	0.0071673	0.00889252	0.432064
finngen_R12_ALLERG_RHINITIS	GCST90032567	15	-0.360874	0.495742	0.479552	0.70 (0.26-1.84)	-0.0599052	0.201372	0.766096	0.94 (0.63-1.40)	-0.181144	0.141059	0.199083	0.826019	0.83 (0.63-1.10)	0.107394	0.335351	0.753514	1.11 (0.58-2.15)	0.107394	0.341853	0.758038	1.11 (0.57-2.18)	TRUE	2.66486e-73	22.3775	0.0561318	14	0.456759	0.524344	0.00478991	0.0126656	0.711399
finngen_R12_ALLERG_RHINITIS	GCST90032568	17	0.00137584	0.161135	0.9933	1.00 (0.73-1.37)	-0.136382	0.105202	0.194845	0.87 (0.71-1.07)	-0.155079	0.0727196	0.0329604	0.681062	0.86 (0.74-0.99)	-0.174831	0.178371	0.341601	0.84 (0.59-1.19)	-0.196449	0.206028	0.354518	0.82 (0.55-1.23)	TRUE	6.78636e-80	21.6432	0.0615383	16	0.387101	0.372692	-0.0112686	0.0102747	0.290052
finngen_R12_ALLERG_RHINITIS	GCST90032569	45	0.143442	0.1307	0.278533	1.15 (0.89-1.49)	0.109432	0.0770856	0.155718	1.12 (0.96-1.30)	0.105241	0.0639542	0.099852	0.772868	1.11 (0.98-1.26)	0.103458	0.172674	0.552142	1.11 (0.79-1.56)	0.0855918	0.183414	0.643047	1.09 (0.76-1.56)	TRUE	1.54304e-235	22.654	0.170474	44	0.0136949	0.0170177	-0.00302413	0.00899408	0.738328
finngen_R12_ALLERG_RHINITIS	GCST90032570	48	0.0714126	0.0897265	0.430183	1.07 (0.90-1.28)	-0.0251692	0.0614266	0.681993	0.98 (0.86-1.10)	0.0182239	0.040972	0.656472	0.924201	1.02 (0.94-1.10)	-0.0769291	0.144051	0.595831	0.93 (0.70-1.23)	-0.0844468	0.150949	0.578518	0.92 (0.68-1.24)	TRUE	2.25517e-256	22.7151	0.182328	47	0.228228	0.244161	-0.00567172	0.00834493	0.500126
finngen_R12_ALLERG_RHINITIS	GCST90032571	46	0.110231	0.0838318	0.195355	1.12 (0.95-1.32)	-0.0139282	0.0552654	0.801023	0.99 (0.88-1.10)	-0.00341211	0.0362738	0.925057	0.99444	1.00 (0.93-1.07)	-0.0337565	0.118487	0.77703	0.97 (0.77-1.22)	-0.0307488	0.12369	0.804805	0.97 (0.76-1.24)	TRUE	1.38676e-241	22.4536	0.172727	45	0.456946	0.405141	-0.0131205	0.0087178	0.139462
finngen_R12_ALLERG_RHINITIS	GCST90032572	19	0.197197	0.45443	0.669787	1.22 (0.50-2.97)	0.216166	0.28899	0.454457	1.24 (0.70-2.19)	0.201749	0.197882	0.307946	0.846271	1.22 (0.83-1.80)	0.200765	0.539233	0.714005	1.22 (0.42-3.52)	0.212894	0.535418	0.695584	1.24 (0.43-3.53)	TRUE	5.89634e-93	22.3696	0.071078	18	0.241515	0.296508	0.000120522	0.0105549	0.991022
finngen_R12_ALLERG_RHINITIS	GCST90032573	21	-0.195045	0.255152	0.454002	0.82 (0.50-1.36)	0.0424064	0.15303	0.781694	1.04 (0.77-1.41)	0.0345934	0.113859	0.761259	0.944713	1.04 (0.83-1.29)	-0.00843592	0.282906	0.976507	0.99 (0.57-1.73)	-0.00352834	0.286314	0.99029	1.00 (0.57-1.75)	TRUE	5.65227e-102	21.8836	0.0768582	20	0.869996	0.861215	0.0086627	0.00861367	0.327201
finngen_R12_ALLERG_RHINITIS	GCST90032574	13	-0.807451	0.465803	0.110914	0.45 (0.18-1.11)	-0.1743	0.236283	0.460713	0.84 (0.53-1.33)	-0.172473	0.178118	0.332889	0.846271	0.84 (0.59-1.19)	-0.220771	0.41835	0.607315	0.80 (0.35-1.82)	-0.259791	0.427972	0.555144	0.77 (0.33-1.78)	TRUE	1.89441e-62	21.9631	0.047751	12	0.728481	0.615421	0.0172423	0.0116873	0.168169
finngen_R12_ALLERG_RHINITIS	GCST90032575	23	-0.0537635	0.112937	0.638954	0.95 (0.76-1.18)	0.0345673	0.0572976	0.546313	1.04 (0.93-1.16)	0.0596293	0.0386098	0.12249	0.789779	1.06 (0.98-1.14)	0.00782083	0.107445	0.942631	1.01 (0.82-1.24)	0.0207048	0.101752	0.840628	1.02 (0.84-1.25)	TRUE	4.3043e-112	22.1231	0.0850958	22	0.409051	0.400119	0.0110087	0.0102767	0.29622
finngen_R12_ALLERG_RHINITIS	GCST90032576	12	-0.0672403	0.323278	0.839408	0.93 (0.50-1.76)	0.00682449	0.153861	0.964622	1.01 (0.74-1.36)	-0.0642592	0.144773	0.657142	0.924201	0.94 (0.71-1.25)	0.0524806	0.210334	0.807564	1.05 (0.70-1.59)	0.0524806	0.244281	0.833826	1.05 (0.65-1.70)	TRUE	4.19829e-58	22.5506	0.0452511	11	0.0221006	0.0348623	0.00016341	0.0156445	0.991871
finngen_R12_ALLERG_RHINITIS	GCST90032577	12	0.00125558	0.146593	0.993335	1.00 (0.75-1.33)	-0.00991984	0.0866516	0.908858	0.99 (0.84-1.17)	0.0411237	0.0673341	0.541371	0.917806	1.04 (0.91-1.19)	-0.0126435	0.132635	0.925771	0.99 (0.76-1.28)	-0.0126435	0.144104	0.931661	0.99 (0.74-1.31)	TRUE	2.35424e-58	22.2378	0.044627	11	0.459631	0.541404	0.00340154	0.0111098	0.765752
finngen_R12_ALLERG_RHINITIS	GCST90032578	17	0.0703912	0.132777	0.603771	1.07 (0.83-1.39)	0.0129368	0.0750037	0.863058	1.01 (0.87-1.17)	0.0563012	0.055062	0.306542	0.846271	1.06 (0.95-1.18)	-0.0156546	0.126735	0.903232	0.98 (0.77-1.26)	-0.0208051	0.138308	0.882309	0.98 (0.75-1.28)	TRUE	1.43179e-80	21.552	0.0612806	16	0.724149	0.783613	-0.00133565	0.0114532	0.90871
finngen_R12_ALLERG_RHINITIS	GCST90032579	23	-0.527373	0.248232	0.0456662	0.59 (0.36-0.96)	0.0199562	0.153487	0.896552	1.02 (0.76-1.38)	-0.00774643	0.105391	0.941407	0.99699	0.99 (0.81-1.22)	-0.0621752	0.262697	0.815094	0.94 (0.56-1.57)	-0.0385458	0.296301	0.897677	0.96 (0.54-1.72)	TRUE	2.73583e-107	21.3256	0.0820403	22	0.283292	0.105066	0.0229418	0.00975491	0.028518
finngen_R12_ALLERG_RHINITIS	GCST90032580	21	-0.205503	0.336901	0.549102	0.81 (0.42-1.58)	0.101402	0.186962	0.587565	1.11 (0.77-1.60)	-0.0412621	0.131757	0.754152	0.944713	0.96 (0.74-1.24)	0.220712	0.340424	0.524136	1.25 (0.64-2.43)	0.233162	0.325033	0.481454	1.26 (0.67-2.39)	TRUE	3.91912e-102	21.9224	0.0769947	20	0.822442	0.850733	0.00572368	0.0108057	0.602462
finngen_R12_ALLERG_RHINITIS	GCST90032581	38	0.122657	0.216065	0.573772	1.13 (0.74-1.73)	0.138081	0.153017	0.366849	1.15 (0.85-1.55)	-0.0440864	0.108745	0.685175	0.942075	0.96 (0.77-1.18)	0.245178	0.319634	0.447915	1.28 (0.68-2.39)	0.253276	0.314524	0.425811	1.29 (0.70-2.39)	TRUE	4.81285e-191	22.0613	0.140206	37	0.246393	0.250229	-0.00623937	0.0068059	0.36537
finngen_R12_ALLERG_RHINITIS	GCST90032582	13	-0.374829	0.644385	0.572506	0.69 (0.19-2.43)	0.23318	0.314121	0.457889	1.26 (0.68-2.34)	-0.0741024	0.209747	0.723868	0.942355	0.93 (0.62-1.40)	0.246389	0.48124	0.61795	1.28 (0.50-3.29)	0.246389	0.514965	0.640923	1.28 (0.47-3.51)	TRUE	7.92977e-63	22.4429	0.0487878	12	0.0418513	0.0539709	0.00744651	0.0143145	0.613228
finngen_R12_ALLERG_RHINITIS	GCST90032583	13	0.229875	0.308221	0.471418	1.26 (0.69-2.30)	-0.0429992	0.213277	0.84022	0.96 (0.63-1.46)	0.00709562	0.163192	0.965319	0.99699	1.01 (0.73-1.39)	-0.267583	0.369789	0.483173	0.77 (0.37-1.58)	-0.267583	0.366366	0.479181	0.77 (0.37-1.57)	TRUE	4.58606e-63	21.9011	0.0476164	12	0.948664	0.945893	-0.00819099	0.00961368	0.412372
finngen_R12_ALLERG_RHINITIS	GCST90032584	20	-0.169987	0.371475	0.652715	0.84 (0.41-1.75)	-0.0359954	0.138102	0.794367	0.96 (0.74-1.26)	-0.100564	0.123533	0.415605	0.907332	0.90 (0.71-1.15)	0.000823799	0.23411	0.997229	1.00 (0.63-1.58)	0.000823799	0.250115	0.997406	1.00 (0.61-1.63)	TRUE	2.08316e-96	22.2629	0.0744628	19	0.0146433	0.020805	0.00325978	0.0163954	0.84463
finngen_R12_ALLERG_RHINITIS	GCST90032585	99	-0.079583	0.121571	0.514259	0.92 (0.73-1.17)	-0.0644472	0.0747286	0.388458	0.94 (0.81-1.09)	-0.0988106	0.0504153	0.0500034	0.684873	0.91 (0.82-1.00)	-0.00657023	0.212724	0.975423	0.99 (0.65-1.51)	-0.0292122	0.21062	0.889975	0.97 (0.64-1.47)	TRUE	0	24.0993	0.398845	98	0.113049	0.126536	-0.00134054	0.00757002	0.85981
finngen_R12_ALLERG_RHINITIS	GCST90032586	105	-0.0844962	0.130239	0.517926	0.92 (0.71-1.19)	-0.0065148	0.0918824	0.943474	0.99 (0.83-1.19)	-0.0761833	0.0602863	0.206341	0.830199	0.93 (0.82-1.04)	0.0512118	0.267769	0.8487	1.05 (0.62-1.78)	0.075666	0.252958	0.765442	1.08 (0.66-1.77)	TRUE	0	24.2132	0.425002	104	0.383012	0.409588	0.000474744	0.00656115	0.942458
finngen_R12_ALLERG_RHINITIS	GCST90032587	17	0.0259717	0.162507	0.875155	1.03 (0.75-1.41)	0.10703	0.0663222	0.106573	1.11 (0.98-1.27)	0.108743	0.06704	0.104789	0.772868	1.11 (0.98-1.27)	0.213611	0.144931	0.159917	1.24 (0.93-1.64)	0.236402	0.139427	0.109344	1.27 (0.96-1.66)	TRUE	1.55347e-81	22.5549	0.064109	16	0.00102362	0.00131796	0.0109175	0.0194359	0.582603
finngen_R12_ALLERG_RHINITIS	GCST90032588	21	-0.0226858	0.102208	0.826715	0.98 (0.80-1.19)	-0.00733225	0.0516033	0.88701	0.99 (0.90-1.10)	-0.00107489	0.0368953	0.976758	0.99699	1.00 (0.93-1.07)	-0.00526709	0.0869542	0.9523	0.99 (0.84-1.18)	0.00878759	0.0881393	0.921574	1.01 (0.85-1.20)	TRUE	1.52666e-104	22.686	0.0796583	20	0.171618	0.211478	0.00238689	0.0102893	0.819036
finngen_R12_ALLERG_RHINITIS	GCST90032589	18	0.120488	0.171574	0.492614	1.13 (0.81-1.58)	0.16524	0.063133	0.0088622	1.18 (1.04-1.34)	0.120389	0.0616052	0.0506777	0.684873	1.13 (1.00-1.27)	0.219325	0.117223	0.0786593	1.25 (0.99-1.57)	0.228447	0.109877	0.0530575	1.26 (1.01-1.56)	TRUE	1.80247e-85	22.3325	0.0672176	17	0.00085665	0.00141934	-1.22575e-05	0.0197455	0.999512
finngen_R12_ALLERG_RHINITIS	GCST90032590	16	-0.41495	0.356231	0.263551	0.66 (0.33-1.33)	0.169969	0.183958	0.355508	1.19 (0.83-1.70)	0.0129196	0.165363	0.937726	0.99699	1.01 (0.73-1.40)	0.38514	0.330661	0.262307	1.47 (0.77-2.81)	0.406722	0.347983	0.260725	1.50 (0.76-2.97)	TRUE	1.11799e-72	21.1986	0.0567353	15	0.0208815	0.011255	0.0203661	0.0151243	0.199512
finngen_R12_ALLERG_RHINITIS	GCST90032591	13	0.0842028	0.343437	0.810834	1.09 (0.55-2.13)	-0.00474204	0.196805	0.980777	1.00 (0.68-1.46)	0.0722392	0.146039	0.620842	0.917806	1.07 (0.81-1.43)	-0.00814804	0.288911	0.977964	0.99 (0.56-1.75)	0.0127031	0.293581	0.966198	1.01 (0.57-1.80)	TRUE	1.40547e-64	22.6172	0.0491616	12	0.636228	0.716012	-0.000456459	0.0118598	0.969988
finngen_R12_ALLERG_RHINITIS	GCST90032592	21	-0.329617	0.403672	0.424308	0.72 (0.33-1.59)	-0.174032	0.188901	0.356902	0.84 (0.58-1.22)	-0.0724386	0.159387	0.649481	0.924201	0.93 (0.68-1.27)	-0.520504	0.41866	0.228149	0.59 (0.26-1.35)	-0.558686	0.436037	0.214752	0.57 (0.24-1.34)	TRUE	1.82571e-100	22.0043	0.0772818	20	0.0339614	0.0384059	0.00755847	0.0108732	0.495379
finngen_R12_ALLERG_RHINITIS	GCST90032593	16	-0.0835643	0.125464	0.516211	0.92 (0.72-1.18)	-0.0570565	0.064435	0.375893	0.94 (0.83-1.07)	-0.0437267	0.0447514	0.328518	0.846271	0.96 (0.88-1.04)	-0.118593	0.100966	0.258472	0.89 (0.73-1.08)	-0.104345	0.115395	0.380159	0.90 (0.72-1.13)	TRUE	1.50821e-75	21.7762	0.0582734	15	0.136036	0.172298	0.00497722	0.0141938	0.731063
finngen_R12_ALLERG_RHINITIS	GCST90032594	17	-0.0587633	0.101533	0.571339	0.94 (0.77-1.15)	-0.0393593	0.054442	0.469706	0.96 (0.86-1.07)	-0.036268	0.0384304	0.345307	0.846271	0.96 (0.89-1.04)	-0.0757672	0.0929271	0.426848	0.93 (0.77-1.11)	-0.0634332	0.0976896	0.525335	0.94 (0.77-1.14)	TRUE	1.13052e-79	21.5665	0.0613204	16	0.171336	0.215904	0.00327608	0.0132984	0.808749
finngen_R12_ALLERG_RHINITIS	GCST90032595	14	-0.0929275	0.177888	0.610905	0.91 (0.64-1.29)	0.0500737	0.113938	0.660313	1.05 (0.84-1.31)	0.0771336	0.0807139	0.339253	0.846271	1.08 (0.92-1.27)	0.0600924	0.198679	0.767087	1.06 (0.72-1.57)	0.0728859	0.207742	0.731323	1.08 (0.72-1.62)	TRUE	7.99774e-69	22.6312	0.0529819	13	0.27398	0.254967	0.012314	0.0111729	0.292019
finngen_R12_ALLERG_RHINITIS	GCST90032596	17	0.132395	0.199284	0.516546	1.14 (0.77-1.69)	0.301238	0.105194	0.0041878	1.35 (1.10-1.66)	0.293966	0.073752	6.72322e-05	0.0318008	1.34 (1.16-1.55)	0.389507	0.176766	0.0425545	1.48 (1.04-2.09)	0.424005	0.1747	0.0274013	1.53 (1.09-2.15)	TRUE	2.42432e-76	21.0163	0.059764	16	0.231303	0.238451	0.0122652	0.0137819	0.387544
finngen_R12_ALLERG_RHINITIS	GCST90032597	13	0.310684	0.179559	0.111502	1.36 (0.96-1.94)	0.228042	0.110537	0.0391095	1.26 (1.01-1.56)	0.187862	0.0769211	0.0145953	0.669727	1.21 (1.04-1.40)	0.231322	0.177329	0.216536	1.26 (0.89-1.78)	0.235118	0.194777	0.250645	1.27 (0.86-1.85)	TRUE	1.69338e-59	21.229	0.0461625	12	0.331889	0.361687	-0.0103592	0.0134825	0.458461
finngen_R12_ALLERG_RHINITIS	GCST90032598	23	0.150904	0.0908883	0.111708	1.16 (0.97-1.39)	-0.0371229	0.0490911	0.449527	0.96 (0.88-1.06)	-0.0111031	0.0356707	0.755598	0.944713	0.99 (0.92-1.06)	-0.040273	0.10405	0.702435	0.96 (0.78-1.18)	-0.042554	0.0967543	0.664361	0.96 (0.79-1.16)	TRUE	2.83655e-110	21.708	0.0835069	22	0.662744	0.487739	-0.019963	0.0103009	0.0661876
finngen_R12_ALLERG_RHINITIS	GCST90032599	20	0.115451	0.131393	0.391158	1.12 (0.87-1.45)	-0.0694179	0.0975885	0.476878	0.93 (0.77-1.13)	-0.129807	0.0692594	0.0608999	0.723467	0.88 (0.77-1.01)	0.0819269	0.191782	0.674045	1.09 (0.75-1.58)	0.0379394	0.212264	0.860036	1.04 (0.69-1.57)	TRUE	7.41426e-96	21.9924	0.0735611	19	0.425409	0.217491	-0.0161202	0.00730231	0.0404946
finngen_R12_ALLERG_RHINITIS	GCST90032600	12	0.0199181	0.325345	0.952389	1.02 (0.54-1.93)	0.154715	0.210882	0.463157	1.17 (0.77-1.76)	0.0102074	0.155931	0.947807	0.99699	1.01 (0.74-1.37)	0.250582	0.336982	0.4727	1.28 (0.66-2.49)	0.233802	0.339818	0.50569	1.26 (0.65-2.46)	TRUE	3.73407e-58	22.109	0.0443678	11	0.525816	0.615659	-0.000404306	0.0118886	0.97354
finngen_R12_ALLERG_RHINITIS	GCST90032601	14	0.108727	0.163359	0.518275	1.11 (0.81-1.54)	0.0503377	0.083403	0.546144	1.05 (0.89-1.24)	0.0495345	0.0583678	0.396069	0.900181	1.05 (0.94-1.18)	-0.0356711	0.165581	0.832775	0.96 (0.70-1.33)	-0.0167248	0.158979	0.917822	0.98 (0.72-1.34)	TRUE	1.11288e-66	22.0088	0.0515303	13	0.120884	0.154771	-0.00633442	0.0157364	0.69437
finngen_R12_ALLERG_RHINITIS	GCST90032602	18	-0.00512122	0.138119	0.970881	0.99 (0.76-1.30)	0.024174	0.0719218	0.736784	1.02 (0.89-1.18)	-0.0273867	0.0524689	0.601697	0.917806	0.97 (0.88-1.08)	0.113907	0.127346	0.383564	1.12 (0.87-1.44)	0.126958	0.138081	0.370723	1.14 (0.87-1.49)	TRUE	3.39304e-84	21.4507	0.0645809	17	0.225901	0.278631	-0.00219926	0.0123595	0.861003
finngen_R12_ALLERG_RHINITIS	GCST90032603	15	-0.455282	0.326162	0.186135	0.63 (0.33-1.20)	-0.311689	0.16492	0.0587661	0.73 (0.53-1.01)	-0.18947	0.137282	0.167542	0.789779	0.83 (0.63-1.08)	-0.59738	0.408298	0.165527	0.55 (0.25-1.22)	-0.585618	0.40864	0.173785	0.56 (0.25-1.24)	TRUE	4.87627e-68	21.1899	0.0531648	14	0.0352696	0.0341416	0.0135812	0.0150942	0.38461
finngen_R12_ALLERG_RHINITIS	GCST90032604	13	-0.14276	0.294294	0.637127	0.87 (0.49-1.54)	-0.0444302	0.140303	0.751492	0.96 (0.73-1.26)	-0.137558	0.110611	0.213641	0.830199	0.87 (0.70-1.08)	0.0279132	0.232143	0.906282	1.03 (0.65-1.62)	0.00959654	0.230518	0.967478	1.01 (0.64-1.59)	TRUE	1.78258e-63	22.1543	0.0481653	12	0.882906	0.923229	0.000235232	0.012331	0.985122
finngen_R12_ALLERG_RHINITIS	GCST90032605	12	-0.0199655	0.356509	0.956443	0.98 (0.49-1.97)	-0.0193174	0.139121	0.889566	0.98 (0.75-1.29)	-0.0838387	0.106179	0.429765	0.917806	0.92 (0.75-1.13)	0.0245734	0.236564	0.919137	1.02 (0.64-1.63)	0.0152089	0.242893	0.951196	1.02 (0.63-1.63)	TRUE	4.89508e-58	22.1279	0.0444073	11	0.458311	0.545368	-0.00260473	0.0138785	0.854881
finngen_R12_ALLERG_RHINITIS	GCST90032606	12	-0.391683	0.431117	0.384971	0.68 (0.29-1.57)	0.0692651	0.184819	0.707829	1.07 (0.75-1.54)	-0.00149028	0.133688	0.991106	0.99699	1.00 (0.77-1.30)	0.0861455	0.293803	0.774821	1.09 (0.61-1.94)	0.0740702	0.280154	0.796367	1.08 (0.62-1.86)	TRUE	3.40004e-59	22.658	0.045466	11	0.311245	0.313908	0.0143143	0.0149058	0.359539
finngen_R12_ALLERG_RHINITIS	GCST90032607	15	0.0242054	0.193794	0.902512	1.02 (0.70-1.50)	0.0834761	0.132904	0.529943	1.09 (0.84-1.41)	0.0346295	0.0934249	0.710885	0.942355	1.04 (0.86-1.24)	0.143592	0.239241	0.557963	1.15 (0.72-1.85)	0.143592	0.226439	0.536219	1.15 (0.74-1.80)	TRUE	1.61423e-71	21.7989	0.0546879	14	0.443879	0.522213	0.000602792	0.00981242	0.95195
finngen_R12_ALLERG_RHINITIS	GCST90032608	15	0.041327	0.246787	0.869585	1.04 (0.64-1.69)	-0.230163	0.148248	0.120529	0.79 (0.59-1.06)	-0.171192	0.107962	0.112813	0.784715	0.84 (0.68-1.04)	-0.287224	0.252079	0.273649	0.75 (0.46-1.23)	-0.379754	0.267777	0.178015	0.68 (0.40-1.16)	TRUE	1.92924e-71	21.8614	0.0548434	14	0.501465	0.507822	-0.0105347	0.0110007	0.355715
finngen_R12_ALLERG_RHINITIS	GCST90032609	11	-0.0253749	0.333497	0.941014	0.97 (0.51-1.87)	0.117596	0.183599	0.521845	1.12 (0.78-1.61)	-0.150697	0.129933	0.246129	0.846271	0.86 (0.67-1.11)	0.18578	0.244147	0.464263	1.20 (0.75-1.94)	0.206729	0.267414	0.457367	1.23 (0.73-2.08)	TRUE	4.42134e-54	22.7614	0.0418665	10	0.108372	0.142926	-0.00719223	0.0166513	0.675954
finngen_R12_ALLERG_RHINITIS	GCST90032610	17	-0.419788	0.293694	0.173402	0.66 (0.37-1.17)	-0.0608901	0.155658	0.695665	0.94 (0.69-1.28)	-0.0763829	0.101514	0.45179	0.917806	0.93 (0.76-1.13)	0.0313029	0.290636	0.915569	1.03 (0.58-1.82)	0.0131998	0.299987	0.965448	1.01 (0.56-1.82)	TRUE	2.91389e-80	21.7311	0.0617842	16	0.221799	0.184631	0.0145883	0.0115032	0.22406
finngen_R12_ALLERG_RHINITIS	GCST90032611	11	-0.19755	0.34832	0.584478	0.82 (0.41-1.62)	0.0889809	0.172718	0.606427	1.09 (0.78-1.53)	-0.0648539	0.136422	0.634508	0.917806	0.94 (0.72-1.22)	0.120916	0.2961	0.691616	1.13 (0.63-2.02)	0.120916	0.273514	0.667837	1.13 (0.66-1.93)	TRUE	3.2757e-54	22.2251	0.0408846	10	0.919178	0.945032	0.00554075	0.0133823	0.68854
finngen_R12_ALLERG_RHINITIS	GCST90032612	30	0.150421	0.119311	0.217806	1.16 (0.92-1.47)	0.0544503	0.0650024	0.402218	1.06 (0.93-1.20)	0.0414627	0.0464054	0.371595	0.874568	1.04 (0.95-1.14)	0.0518441	0.132839	0.699182	1.05 (0.81-1.37)	0.0490935	0.121791	0.689833	1.05 (0.83-1.33)	TRUE	7.49667e-149	22.0623	0.110693	29	0.700534	0.697818	-0.0082228	0.00829515	0.33004
finngen_R12_ALLERG_RHINITIS	GCST90032613	16	-0.744402	0.30937	0.0305054	0.48 (0.26-0.87)	0.0365341	0.143593	0.799165	1.04 (0.78-1.37)	0.0214232	0.126872	0.86591	0.978796	1.02 (0.80-1.31)	0.0551495	0.237587	0.81958	1.06 (0.66-1.68)	0.0551495	0.264141	0.837422	1.06 (0.63-1.77)	TRUE	8.22049e-76	22.01	0.0588965	15	0.195271	0.0260634	0.0372204	0.0141023	0.0194305
finngen_R12_ALLERG_RHINITIS	GCST90032614	13	-0.300044	0.309908	0.353764	0.74 (0.40-1.36)	-0.281247	0.15756	0.0742589	0.75 (0.55-1.03)	-0.216947	0.11506	0.0593609	0.723467	0.80 (0.64-1.01)	-0.379124	0.279301	0.199633	0.68 (0.40-1.18)	-0.413427	0.293389	0.184176	0.66 (0.37-1.18)	TRUE	9.17118e-61	21.5024	0.0467543	12	0.490361	0.569214	0.00401624	0.0139078	0.778122
finngen_R12_ALLERG_RHINITIS	GCST90032615	17	-0.217474	0.224392	0.347829	0.80 (0.52-1.25)	-0.0578774	0.121039	0.632527	0.94 (0.74-1.20)	-0.0312013	0.0886335	0.724819	0.942355	0.97 (0.81-1.15)	-0.089841	0.245569	0.71927	0.91 (0.56-1.48)	-0.0131312	0.225127	0.95421	0.99 (0.63-1.53)	TRUE	1.88141e-85	22.8716	0.0650172	16	0.572246	0.583377	0.00880945	0.00974928	0.38049
finngen_R12_ALLERG_RHINITIS	GCST90032616	17	-0.273101	0.310327	0.392718	0.76 (0.41-1.40)	0.126377	0.137332	0.357453	1.13 (0.87-1.49)	0.165243	0.0942166	0.0794543	0.723467	1.18 (0.98-1.42)	0.131553	0.188155	0.494485	1.14 (0.79-1.65)	-0.00125414	0.231827	0.995751	1.00 (0.63-1.57)	TRUE	6.33455e-91	24.536	0.0696428	16	0.338068	0.260586	0.0186875	0.0125333	0.156684
finngen_R12_ALLERG_RHINITIS	GCST90032617	25	-0.0302865	0.126631	0.813091	0.97 (0.76-1.24)	-0.00419288	0.0757501	0.955858	1.00 (0.86-1.16)	-0.0336729	0.0581248	0.562373	0.917806	0.97 (0.86-1.08)	0.0193531	0.140114	0.891294	1.02 (0.77-1.34)	0.022636	0.148644	0.880236	1.02 (0.76-1.37)	TRUE	9.6283e-126	22.5972	0.0944702	24	0.521319	0.580268	-0.000236795	0.00786689	0.976247
finngen_R12_ALLERG_RHINITIS	GCST90032618	16	-0.0761917	0.244476	0.759897	0.93 (0.57-1.50)	0.105968	0.107757	0.325414	1.11 (0.90-1.37)	0.110086	0.102321	0.281975	0.846271	1.12 (0.91-1.36)	0.216793	0.182972	0.254514	1.24 (0.87-1.78)	0.221954	0.186694	0.252974	1.25 (0.87-1.80)	TRUE	8.429e-73	21.2725	0.0569298	15	0.0130851	0.0130474	0.0115851	0.0137796	0.41462
finngen_R12_ALLERG_RHINITIS	GCST90032619	17	0.0628553	0.158022	0.696408	1.06 (0.78-1.45)	-0.0385211	0.0737143	0.601272	0.96 (0.83-1.11)	0.0580712	0.0543123	0.284975	0.846271	1.06 (0.95-1.18)	-0.0386705	0.127019	0.764712	0.96 (0.75-1.23)	-0.0273979	0.119394	0.821408	0.97 (0.77-1.23)	TRUE	2.36631e-85	23.1487	0.0657987	16	0.0613647	0.0846595	-0.00042859	0.0127348	0.973596
finngen_R12_ALLERG_RHINITIS	GCST90032620	22	0.00126543	0.0953698	0.989545	1.00 (0.83-1.21)	0.0397336	0.0512384	0.438065	1.04 (0.94-1.15)	0.0504055	0.0384274	0.189619	0.817696	1.05 (0.98-1.13)	0.0919517	0.113075	0.425231	1.10 (0.88-1.37)	0.0900023	0.104552	0.399048	1.09 (0.89-1.34)	TRUE	5.70582e-106	21.7697	0.080102	21	0.742102	0.775216	0.00603325	0.0107166	0.579705
finngen_R12_ALLERG_RHINITIS	GCST90032621	16	-0.146458	0.192749	0.459957	0.86 (0.59-1.26)	-0.0234267	0.0805066	0.771058	0.98 (0.83-1.14)	-0.0071085	0.0825537	0.931381	0.994549	0.99 (0.84-1.17)	0.0118565	0.139832	0.933549	1.01 (0.77-1.33)	-0.00453813	0.145094	0.975461	1.00 (0.75-1.32)	TRUE	7.26357e-74	21.6076	0.0578238	15	0.00366909	0.0036899	0.0129224	0.0161078	0.435817
finngen_R12_ALLERG_RHINITIS	GCST90032622	16	-0.470425	0.422563	0.284344	0.62 (0.27-1.43)	-0.087708	0.191791	0.647449	0.92 (0.63-1.33)	0.0140143	0.127197	0.912268	0.992741	1.01 (0.79-1.30)	-0.36807	0.38726	0.35695	0.69 (0.32-1.48)	-0.475019	0.39163	0.243915	0.62 (0.29-1.34)	TRUE	1.83769e-76	22.0699	0.0590572	15	0.121471	0.0959457	0.0188308	0.0153095	0.238965
finngen_R12_ALLERG_RHINITIS	GCST90032623	20	0.242131	0.321089	0.460545	1.27 (0.68-2.39)	0.0208766	0.126447	0.868864	1.02 (0.80-1.31)	-0.0403688	0.123312	0.743388	0.944713	0.96 (0.75-1.22)	0.0954322	0.222606	0.672959	1.10 (0.71-1.70)	0.0954322	0.205477	0.647609	1.10 (0.74-1.65)	TRUE	2.51633e-92	21.3783	0.0715137	19	0.0158242	0.0144925	-0.0140864	0.0147766	0.353071
finngen_R12_ALLERG_RHINITIS	GCST90032624	20	0.226692	0.322682	0.491339	1.25 (0.67-2.36)	-0.0439475	0.141292	0.75577	0.96 (0.73-1.26)	0.0749273	0.097156	0.440584	0.917806	1.08 (0.89-1.30)	-0.136992	0.2493	0.589059	0.87 (0.53-1.42)	-0.172124	0.259092	0.514458	0.84 (0.51-1.40)	TRUE	1.47748e-100	23.0606	0.0771165	19	0.0576909	0.0708269	-0.00712211	0.0140226	0.61769
finngen_R12_ALLERG_RHINITIS	GCST90032625	21	0.181823	0.292379	0.541415	1.20 (0.68-2.13)	-0.0826143	0.128627	0.520692	0.92 (0.72-1.18)	-0.000575202	0.0897975	0.994889	0.99699	1.00 (0.84-1.19)	-0.100423	0.244078	0.685126	0.90 (0.56-1.46)	-0.148359	0.276732	0.597794	0.86 (0.50-1.48)	TRUE	8.85553e-104	22.6455	0.0795176	20	0.0545199	0.0620434	-0.00857	0.012681	0.5073
finngen_R12_ALLERG_RHINITIS	GCST90032626	19	0.150546	0.328035	0.652095	1.16 (0.61-2.21)	0.0575819	0.163412	0.724559	1.06 (0.77-1.46)	-0.0223465	0.110377	0.83956	0.978796	0.98 (0.79-1.21)	0.298022	0.302749	0.337972	1.35 (0.74-2.44)	0.291009	0.30526	0.353059	1.34 (0.74-2.43)	TRUE	2.16871e-87	21.1702	0.0672825	18	0.100835	0.119044	-0.0061137	0.0106014	0.571708
finngen_R12_ALLERG_RHINITIS	GCST90032627	19	-0.0340841	0.221127	0.879316	0.97 (0.63-1.49)	-0.153219	0.12296	0.212734	0.86 (0.67-1.09)	-0.0445656	0.091461	0.626072	0.917806	0.96 (0.80-1.14)	-0.199474	0.218211	0.372731	0.82 (0.53-1.26)	-0.208793	0.204032	0.319707	0.81 (0.54-1.21)	TRUE	2.20132e-92	21.9953	0.0698915	18	0.771792	0.82269	-0.000478872	0.00919797	0.959086
finngen_R12_ALLERG_RHINITIS	GCST90032628	18	0.264607	0.137022	0.0713809	1.30 (1.00-1.70)	0.189938	0.08527	0.0259143	1.21 (1.02-1.43)	0.111458	0.0633033	0.078289	0.723467	1.12 (0.99-1.27)	0.266896	0.162719	0.11933	1.31 (0.95-1.80)	0.266896	0.166912	0.128234	1.31 (0.94-1.81)	TRUE	9.72421e-90	22.6941	0.0683103	17	0.768268	0.720676	-0.0123144	0.00977141	0.225649
finngen_R12_ALLERG_RHINITIS	GCST90032629	15	0.0612308	0.129709	0.644708	1.06 (0.82-1.37)	0.0729315	0.0756566	0.335056	1.08 (0.93-1.25)	0.0521354	0.0549784	0.342982	0.846271	1.05 (0.95-1.17)	0.0915684	0.130923	0.495755	1.10 (0.85-1.42)	0.0962383	0.135245	0.488411	1.10 (0.84-1.44)	TRUE	3.79851e-72	21.8728	0.0548724	14	0.752359	0.81306	-0.000797786	0.0103046	0.939468
finngen_R12_ALLERG_RHINITIS	GCST90032630	14	0.106109	0.275304	0.706669	1.11 (0.65-1.91)	0.122512	0.15123	0.417878	1.13 (0.84-1.52)	0.0761179	0.110897	0.49247	0.917806	1.08 (0.87-1.34)	-0.252922	0.277605	0.378833	0.78 (0.45-1.34)	-0.243073	0.283702	0.407078	0.78 (0.45-1.37)	TRUE	3.67031e-67	21.9368	0.0513633	13	0.476496	0.557681	-0.00121199	0.0101831	0.907229
finngen_R12_ALLERG_RHINITIS	GCST90032631	22	-0.0925651	0.146331	0.534177	0.91 (0.68-1.21)	-0.0515142	0.105791	0.626299	0.95 (0.77-1.17)	-0.0343189	0.0776395	0.658468	0.924201	0.97 (0.83-1.13)	-0.111084	0.199201	0.582981	0.89 (0.61-1.32)	-0.102047	0.206717	0.626674	0.90 (0.60-1.35)	TRUE	1.4906e-110	22.5931	0.0831182	21	0.799028	0.832035	0.00390988	0.00832608	0.643724
finngen_R12_ALLERG_RHINITIS	GCST90032632	15	-0.17485	0.304698	0.575866	0.84 (0.46-1.53)	-0.172802	0.157754	0.273347	0.84 (0.62-1.15)	-0.153984	0.110891	0.164953	0.789779	0.86 (0.69-1.07)	-0.231228	0.236733	0.345273	0.79 (0.50-1.26)	-0.224608	0.257753	0.398229	0.80 (0.48-1.32)	TRUE	3.2868e-71	21.9588	0.0550877	14	0.109279	0.147503	0.000854882	0.0111771	0.940198
finngen_R12_ALLERG_RHINITIS	GCST90032633	21	0.331035	0.23773	0.179859	1.39 (0.87-2.22)	0.0937773	0.142894	0.511649	1.10 (0.83-1.45)	0.148474	0.103192	0.150206	0.789779	1.16 (0.95-1.42)	-0.0768195	0.276341	0.783875	0.93 (0.54-1.59)	-0.0768195	0.293625	0.796286	0.93 (0.52-1.65)	TRUE	7.30445e-98	21.2673	0.0747029	20	0.402392	0.418654	-0.00801619	0.00935374	0.402124
finngen_R12_ALLERG_RHINITIS	GCST90032634	19	0.39481	0.342029	0.264341	1.48 (0.76-2.90)	0.147518	0.179458	0.411067	1.16 (0.82-1.65)	0.165212	0.119953	0.168415	0.789779	1.18 (0.93-1.49)	0.558327	0.339791	0.117705	1.75 (0.90-3.40)	0.579562	0.344684	0.109948	1.79 (0.91-3.51)	TRUE	1.82751e-87	21.1378	0.0671801	18	0.24968	0.272746	-0.00996735	0.0137032	0.476897
finngen_R12_ALLERG_RHINITIS	GCST90032635	15	-0.209537	0.251609	0.42	0.81 (0.50-1.33)	-0.0972341	0.127123	0.444342	0.91 (0.71-1.16)	-0.130354	0.0939075	0.165102	0.789779	0.88 (0.73-1.06)	-0.0842792	0.20075	0.680987	0.92 (0.62-1.36)	-0.0802743	0.204364	0.700383	0.92 (0.62-1.38)	TRUE	1.08161e-71	21.9095	0.0549639	14	0.455709	0.525483	0.00419274	0.01236	0.739862
finngen_R12_ALLERG_RHINITIS	GCST90032636	15	-0.217566	0.29484	0.473679	0.80 (0.45-1.43)	-0.0960218	0.153875	0.532611	0.91 (0.67-1.23)	0.0807944	0.107465	0.452157	0.917806	1.08 (0.88-1.34)	-0.183154	0.269878	0.508421	0.83 (0.49-1.41)	-0.169806	0.301462	0.582159	0.84 (0.47-1.52)	TRUE	2.54209e-70	21.7328	0.0545217	14	0.0892152	0.0734626	0.0163849	0.0144196	0.276345
finngen_R12_ALLERG_RHINITIS	GCST90032637	25	-0.162489	0.286538	0.576155	0.85 (0.48-1.49)	-0.131978	0.134817	0.327608	0.88 (0.67-1.14)	-0.0584633	0.102857	0.569766	0.917806	0.94 (0.77-1.15)	-0.156133	0.252723	0.542523	0.86 (0.52-1.40)	-0.15295	0.254525	0.553525	0.86 (0.52-1.41)	TRUE	4.28673e-127	22.4715	0.0939464	24	0.998649	0.999116	0.0034911	0.00897531	0.700878
finngen_R12_ALLERG_RHINITIS	GCST90032638	15	-0.156086	0.118506	0.210543	0.86 (0.68-1.08)	-0.0695883	0.0725765	0.337646	0.93 (0.81-1.08)	-0.0211024	0.0476636	0.657956	0.924201	0.98 (0.89-1.07)	-0.0704712	0.11272	0.541903	0.93 (0.75-1.16)	-0.0628929	0.120476	0.609806	0.94 (0.74-1.19)	TRUE	1.64634e-72	22.3681	0.0561089	14	0.109776	0.078369	0.0167177	0.0127778	0.213419
finngen_R12_ALLERG_RHINITIS	GCST90032639	18	0.0766396	0.316199	0.811567	1.08 (0.58-2.01)	-0.231561	0.169857	0.172798	0.79 (0.57-1.11)	-0.0200904	0.122264	0.869479	0.978796	0.98 (0.77-1.25)	-0.324372	0.291852	0.281857	0.72 (0.41-1.28)	-0.311599	0.312829	0.333186	0.73 (0.40-1.35)	TRUE	1.74048e-91	23.1422	0.0696518	17	0.382083	0.442699	-0.0035193	0.0105477	0.742973
finngen_R12_ALLERG_RHINITIS	GCST90032640	18	-0.080109	0.137359	0.567882	0.92 (0.71-1.21)	0.0229531	0.0873458	0.792716	1.02 (0.86-1.21)	0.00205631	0.0566851	0.971062	0.99699	1.00 (0.90-1.12)	-0.22789	0.172119	0.203021	0.80 (0.57-1.12)	-0.241148	0.180488	0.199131	0.79 (0.55-1.12)	TRUE	1.52337e-85	21.8293	0.065717	17	0.15719	0.176809	0.00660672	0.00969341	0.505259
finngen_R12_ALLERG_RHINITIS	GCST90032641	16	-0.0460567	0.127752	0.723842	0.95 (0.74-1.23)	-0.0288113	0.0625123	0.644878	0.97 (0.86-1.10)	-0.0599906	0.0435397	0.168254	0.789779	0.94 (0.86-1.03)	-0.0311638	0.0976056	0.753915	0.97 (0.80-1.17)	-0.0331738	0.0976756	0.738842	0.97 (0.80-1.17)	TRUE	3.8247e-75	21.6232	0.0578672	15	0.228445	0.286537	-0.0014126	0.0119718	0.907749
finngen_R12_ALLERG_RHINITIS	GCST90032642	17	0.09511	0.100752	0.360129	1.10 (0.90-1.34)	0.0893821	0.0567504	0.115256	1.09 (0.98-1.22)	0.0218205	0.0408281	0.593033	0.917806	1.02 (0.94-1.11)	0.106327	0.0894859	0.252094	1.11 (0.93-1.33)	0.108324	0.0919945	0.256212	1.11 (0.93-1.33)	TRUE	3.9894e-83	22.475	0.0638932	16	0.161391	0.170901	-0.00880335	0.0106743	0.422452
finngen_R12_ALLERG_RHINITIS	GCST90032643	9	-0.312353	0.158818	0.0899232	0.73 (0.54-1.00)	-0.00110892	0.0762594	0.988398	1.00 (0.86-1.16)	0.00138067	0.0758081	0.985469	0.99699	1.00 (0.86-1.16)	-0.00291562	0.122337	0.98157	1.00 (0.78-1.27)	0.00274488	0.13249	0.983978	1.00 (0.77-1.30)	TRUE	6.93229e-42	21.7199	0.0326951	8	0.14052	0.0197748	0.0508378	0.0236321	0.0684905
finngen_R12_ALLERG_RHINITIS	GCST90032644	13	0.0308429	0.0901319	0.738651	1.03 (0.86-1.23)	0.0107575	0.048121	0.823107	1.01 (0.92-1.11)	-0.0133393	0.037532	0.722281	0.942355	0.99 (0.92-1.06)	0.0293188	0.0909736	0.752787	1.03 (0.86-1.23)	0.0266154	0.0892803	0.770717	1.03 (0.86-1.22)	TRUE	3.35672e-66	23.1052	0.0502249	12	0.771769	0.814029	-0.0070741	0.0131205	0.600516
