# Supplementary material for: The causal impact of gut microbiota on allergic rhinitis mediated by cerebrospinal fluid metabolites: A study based on Mendelian randomization and mediation analysis
Source: Medicine (Baltimore). 2026 Jul 3;105(27):e49384. doi: 10.1097/MD.0000000000049384 (PMC13336981; doi:10.1097/MD.0000000000049384)
Supplement: Supplementary file 2 [file medi-105-e49384-s002.xlsx]

## Sheet: Supplementary Table 7
Supplementary Table 7. Reverse MR Data of Gut Microbiota and Allergic Rhinitis
outcome	exposure	method	nsnp	b	se	pval	lo_ci	up_ci	or	or_lci95	or_uci95	estimate
GCST90032596	AR	MR Egger	62	0.0288922	0.0638494	0.652537	-0.0962526	0.154037	1.02931	0.908234	1.16653	1.03 (0.91-1.17)
GCST90032596	AR	Weighted median	62	0.00361477	0.0239002	0.879783	-0.0432296	0.0504591	1.00362	0.957692	1.05175	1.00 (0.96-1.05)
GCST90032596	AR	Inverse variance weighted	62	-0.0113236	0.0185761	0.54214	-0.0477328	0.0250855	0.98874	0.953388	1.0254	0.99 (0.95-1.03)
GCST90032596	AR	Simple mode	62	0.0180522	0.0555309	0.74623	-0.0907883	0.126893	1.01822	0.913211	1.13529	1.02 (0.91-1.14)
GCST90032596	AR	Weighted mode	62	0.018976	0.0563197	0.737323	-0.0914106	0.129363	1.01916	0.912643	1.1381	1.02 (0.91-1.14)
outcome	exposure	method	nsnp	b	se	pval	lo_ci	up_ci	or	or_lci95	or_uci95	estimate
GCST90032507	AR	MR Egger	61	0.0451572	0.0407567	0.272372	-0.0347259	0.12504	1.04619	0.96587	1.13319	1.05 (0.97-1.13)
GCST90032507	AR	Weighted median	61	0.0185032	0.017161	0.280941	-0.0151325	0.0521388	1.01867	0.984981	1.05352	1.02 (0.98-1.05)
GCST90032507	AR	Inverse variance weighted	61	0.014279	0.0119152	0.230766	-0.00907474	0.0376327	1.01438	0.990966	1.03835	1.01 (0.99-1.04)
GCST90032507	AR	Simple mode	61	0.0328717	0.0406467	0.421872	-0.0467958	0.112539	1.03342	0.954282	1.11912	1.03 (0.95-1.12)
GCST90032507	AR	Weighted mode	61	0.0291774	0.038679	0.453592	-0.0466335	0.104988	1.02961	0.954437	1.1107	1.03 (0.95-1.11)
