# Supplementary material for: The causal impact of gut microbiota on allergic rhinitis mediated by cerebrospinal fluid metabolites: A study based on Mendelian randomization and mediation analysis
Source: Medicine (Baltimore). 2026 Jul 3;105(27):e49384. doi: 10.1097/MD.0000000000049384 (PMC13336981; doi:10.1097/MD.0000000000049384)
Supplement: Supplementary file 3 [file medi-105-e49384-s003.xlsx]

## Sheet: Supplementary Table 4
	Supplementary Table 4. Mendelian Randomization Analysis Results of Gut Microbiota and CSF Metabolites (including sensitivity analysis and FDR correction)
MR data	outcome	exposure	nsnp	b_MR.Egger	se_MR.Egger	pval_MR.Egger	estimate_MR.Egger	b_Weighted.median	se_Weighted.median	pval_Weighted.median	estimate_Weighted.median	b_Inverse.variance.weighted.	se_Inverse.variance.weighted.	pval_Inverse.variance.weighted.	fdr_Inverse.variance.weighted.	estimate_Inverse.variance.weighted.	b_Weighted.mode	se_Weighted.mode	pval_Weighted.mode	estimate_Weighted.mode	b_Simple.mode	se_Simple.mode	pval_Simple.mode	estimate_Simple.mode	Q_df_Inverse.variance.weighted	Q_pval_MR.Egger	Q_pval_Inverse.variance.weighted	egger_intercept	se	pval
	GCST90026202	GCST90032507	7	1.60121	1.37369	0.296341	4.96 (0.34-73.23)	1.0431	0.475967	0.0284127	2.84 (1.16-6.92)	1.0085	0.378538	0.00771694	0.00771694	2.74 (1.31-5.76)	1.10293	0.668673	0.150152	3.01 (0.88-10.33)	1.183	0.684176	0.134525	3.26 (0.94-11.28)	6	0.980657	0.987708	-0.0175596	0.0391213	0.672324
SNP	SNP	chrpos	chr.exposure	pos.exposure	effect_allele.exposure	other_allele.exposure	eaf.exposure	beta.exposure	se.exposure	pval.exposure	samplesize.exposure	exposure	mr_keep.exposure	pval_origin.exposure	id.exposure	pval	chr	pos	effect_allele	other_allele	eaf	beta	se	samplesize	effect_allele_frequency_min	effect_allele_frequency_max	effect_allele_frequency_se
	rs118001416	15:26544210	15	26544210	T	C	0.0192405	0.0851919	0.019032	7.6e-06	5959	GCST90032507	TRUE	reported	i5Q2Vm	0.272	15	26544210	T	C	0.0113	0.1236	0.1125	291	0.0074	0.0129	0.0025
	rs1426538	4:102449905	4	102449905	G	A	0.473414	-0.023519	0.00526563	8e-06	5959	GCST90032507	TRUE	reported	i5Q2Vm	0.6151	4	102449905	A	G	0.5889	0.0118	0.0234	291	0.5662	0.6032	0.018
	rs61386546	5:25676107	5	25676107	T	C	0.24983	0.027224	0.00612988	8.9e-06	5959	GCST90032507	TRUE	reported	i5Q2Vm	0.2068	5	25676107	T	C	0.3021	0.0325	0.0257	291	0.2935	0.3125	0.0095
	rs290793	7:130416726	7	130416726	C	G	0.210205	-0.029245	0.006516	7.2e-06	5959	GCST90032507	TRUE	reported	i5Q2Vm	0.3557	7	130416726	C	G	0.2031	-0.0271	0.0293	291	0.1613	0.2537	0.046
	rs78519767	7:131193138	7	131193138	T	C	0.0759312	0.0448682	0.009845	5.2e-06	5959	GCST90032507	TRUE	reported	i5Q2Vm	0.2186	7	131193138	T	C	0.0979	0.0483	0.0393	291	0.0968	0.0993	0.0012
	rs55684138	7:155322381	7	155322381	G	A	0.394056	0.0249835	0.005513	5.8e-06	5959	GCST90032507	TRUE	reported	i5Q2Vm	0.1255	7	155322381	A	G	0.7098	-0.0387	0.0253	291	0.6968	0.7353	0.0182
	rs58737602	7:91031065	7	91031065	T	C	0.457729	-0.0234792	0.0052447	7.6e-06	5959	GCST90032507	TRUE	reported	i5Q2Vm	0.6003	7	91031065	T	C	0.4453	-0.0123	0.0235	291	0.4097	0.4926	0.041
MR data	outcome	exposure	nsnp	b_MR.Egger	se_MR.Egger	pval_MR.Egger	estimate_MR.Egger	b_Weighted.median	se_Weighted.median	pval_Weighted.median	estimate_Weighted.median	b_Inverse.variance.weighted.	se_Inverse.variance.weighted.	pval_Inverse.variance.weighted.	fdr_Inverse.variance.weighted.	estimate_Inverse.variance.weighted.	b_Weighted.mode	se_Weighted.mode	pval_Weighted.mode	estimate_Weighted.mode	b_Simple.mode	se_Simple.mode	pval_Simple.mode	estimate_Simple.mode	Q_df_Inverse.variance.weighted	Q_pval_MR.Egger	Q_pval_Inverse.variance.weighted	egger_intercept	se	pval
	GCST90026202	GCST90032596	9	0.285116	0.508095	0.592199	1.33 (0.49-3.60)	0.261762	0.238028	0.271459	1.30 (0.80-2.12)	0.340013	0.181339	0.0607898	0.0607898	1.40 (0.98-2.00)	0.205662	0.296478	0.507519	1.23 (0.70-2.14)	0.115113	0.323633	0.73127	1.12 (0.59-2.14)	8	0.366759	0.469361	0.0044129	0.0379037	0.910586
SNP	SNP	chrpos	chr.exposure	pos.exposure	effect_allele.exposure	other_allele.exposure	eaf.exposure	beta.exposure	se.exposure	pval.exposure	samplesize.exposure	exposure	mr_keep.exposure	pval_origin.exposure	id.exposure	pval	chr	pos	effect_allele	other_allele	eaf	beta	se	samplesize	effect_allele_frequency_min	effect_allele_frequency_max	effect_allele_frequency_se
	rs189876645	12:17782190	12	17782190	T	C	0.0337542	0.100774	0.0225381	7.8e-06	5959	GCST90032596	TRUE	reported	l6C4nB	0.1004	12	17782190	T	C	0.0056	0.2589	0.1576	291	0.0037	0.0065	0.0013
	rs78263488	14:35385977	14	35385977	T	C	0.0677923	0.0738833	0.0163477	6.2e-06	5959	GCST90032596	TRUE	reported	l6C4nB	0.3596	14	35385977	T	C	0.1259	0.0332	0.0362	291	0.1213	0.129	0.0038
	rs12934119	16:84677624	16	84677624	G	C	0.0511911	0.0897073	0.0184065	1.1e-06	5959	GCST90032596	TRUE	reported	l6C4nB	0.5635	16	84677624	C	G	0.9298	-0.0266	0.046	291	0.9226	0.9412	0.0091
	rs112900994	18:63595610	18	63595610	A	G	0.0109391	-0.17306	0.0387674	8e-06	5959	GCST90032596	TRUE	reported	l6C4nB	0.5141	18	63595610	A	G	0.0391	-0.0405	0.062	291	0.0221	0.0452	0.0102
	rs4245795	2:44100871	2	44100871	A	G	0.0545593	-0.0845815	0.0178467	2.1e-06	5959	GCST90032596	TRUE	reported	l6C4nB	0.08033	2	44100871	A	G	0.0653	-0.08	0.0458	291	0.0645	0.0662	8e-04
	rs13425414	2:69142267	2	69142267	C	G	0.140976	0.0519967	0.0116966	8.8e-06	5959	GCST90032596	TRUE	reported	l6C4nB	0.8444	2	69142267	C	G	0.1616	-0.0063	0.032	291	0.1548	0.1691	0.0071
	rs1396817	4:58689849	4	58689849	T	C	0.201196	-0.0461664	0.0102593	6.8e-06	5959	GCST90032596	TRUE	reported	l6C4nB	0.06825	4	58689849	T	C	0.2061	-0.0529	0.029	291	0.2032	0.2096	0.0032
	rs77316136	5:9714041	5	9714041	C	T	0.114283	0.0570424	0.0128448	9e-06	5959	GCST90032596	TRUE	reported	l6C4nB	0.534	5	9714041	T	C	0.8922	0.0238	0.0382	291	0.8806	0.9118	0.0151
	rs142752382	8:55899617	8	55899617	C	T	0.0675492	0.0755239	0.0163075	3.6e-06	5959	GCST90032596	TRUE	reported	l6C4nB	0.8233	8	55899617	T	C	0.9061	0.0091	0.0408	291	0.8897	0.929	0.0194
