# Supplementary material for: The causal impact of gut microbiota on allergic rhinitis mediated by cerebrospinal fluid metabolites: A study based on Mendelian randomization and mediation analysis
Source: Medicine (Baltimore). 2026 Jul 3;105(27):e49384. doi: 10.1097/MD.0000000000049384 (PMC13336981; doi:10.1097/MD.0000000000049384)
Supplement: Supplementary file 4 [file medi-105-e49384-s004.xlsx]

## Sheet: Supplementary Table 5
Supplementary Table 5. SNPs Used in Mendelian Randomization Analysis of CSF Metabolites and Allergic Rhinitis
SNP	effect_allele.exposure	other_allele.exposure	effect_allele.outcome	other_allele.outcome	beta.exposure	beta.outcome	eaf.exposure	eaf.outcome	remove	palindromic	ambiguous	id.outcome	chr.outcome	pos.outcome	pval.outcome	se.outcome	samplesize.outcome	outcome	mr_keep.outcome	pval_origin.outcome	pval.exposure	chr.exposure	pos.exposure	se.exposure	samplesize.exposure	exposure	mr_keep.exposure	pval_origin.exposure	id.exposure	action	SNP_index	mr_keep	R2	F
rs10979824	C	G	C	G	-0.4588	-0.0215736	0.017	0.026855	FALSE	TRUE	FALSE	vY5GHz	9	109319548	0.553708	0.0364288	490219	outcome	TRUE	reported	2.944e-07	9	112081828	0.0895	291	GCST90026202	TRUE	reported	hWLJM5	2	1	TRUE	0.0828247	26.0979
rs11101908	A	G	A	G	-0.3614	0.0323984	0.021	0.991417	FALSE	FALSE	FALSE	vY5GHz	10	133036846	0.60945	0.0634194	490219	outcome	TRUE	reported	4.65e-06	10	134850350	0.0789	291	GCST90026202	TRUE	reported	hWLJM5	2	1	TRUE	0.0672503	20.8366
rs112448186	A	G	A	G	-0.1645	-0.0090515	0.1014	0.89225	FALSE	FALSE	FALSE	vY5GHz	3	11914188	0.633673	0.0189932	490219	outcome	TRUE	reported	5.881e-06	3	11955662	0.0363	291	GCST90026202	TRUE	reported	hWLJM5	2	1	TRUE	0.0659189	20.395
rs113744000	A	T	A	T	-0.7028	-0.0471542	0.0058	0.0272397	FALSE	TRUE	FALSE	vY5GHz	11	123798202	0.188958	0.035895	490219	outcome	TRUE	reported	1.103e-06	11	123668910	0.1442	291	GCST90026202	TRUE	reported	hWLJM5	2	1	TRUE	0.0754679	23.5905
rs114487266	A	C	A	C	0.4225	0.01558	0.981	0.020008	FALSE	FALSE	FALSE	vY5GHz	5	41389828	0.704748	0.0411172	490219	outcome	TRUE	reported	1.125e-06	5	41389930	0.0868	291	GCST90026202	TRUE	reported	hWLJM5	2	1	TRUE	0.0752883	23.5298
rs114690700	A	G	A	G	0.2277	-0.00401601	0.936	0.0877276	FALSE	FALSE	FALSE	vY5GHz	2	35518917	0.845332	0.0205868	490219	outcome	TRUE	reported	1.299e-06	2	35743983	0.047	291	GCST90026202	TRUE	reported	hWLJM5	2	1	TRUE	0.0746363	23.3096
rs115217115	T	C	T	C	-0.2198	-0.00400423	0.0576	0.939886	FALSE	FALSE	FALSE	vY5GHz	3	5219994	0.870525	0.0245671	490219	outcome	TRUE	reported	8.143e-06	3	5261679	0.0493	291	GCST90026202	TRUE	reported	hWLJM5	2	1	TRUE	0.0639399	19.7409
rs116565981	A	G	A	G	-0.438	0.0198647	0.0179	0.981829	FALSE	FALSE	FALSE	vY5GHz	5	180067469	0.656327	0.0446407	490219	outcome	TRUE	reported	5.662e-07	5	179494469	0.0876	291	GCST90026202	TRUE	reported	hWLJM5	2	1	TRUE	0.0791139	24.8282
rs116612225	A	G	A	G	-0.5891	0.0802435	0.0115	0.988882	FALSE	FALSE	FALSE	vY5GHz	3	170639032	0.154815	0.0564011	490219	outcome	TRUE	reported	9.571e-08	3	170356821	0.1104	291	GCST90026202	TRUE	reported	hWLJM5	2	1	TRUE	0.0891261	28.2777
rs116783208	T	C	T	C	-0.609	0.027671	0.0103	0.971612	FALSE	FALSE	FALSE	vY5GHz	6	25600124	0.428058	0.0349153	490219	outcome	TRUE	reported	1.973e-08	6	25600352	0.1085	291	GCST90026202	TRUE	reported	hWLJM5	2	1	TRUE	0.0976875	31.2882
rs117109996	A	G	A	G	-0.4702	0.0740343	0.0114	0.994361	FALSE	FALSE	FALSE	vY5GHz	18	56339937	0.338386	0.0773318	490219	outcome	TRUE	reported	8.95e-06	18	54007168	0.1059	291	GCST90026202	TRUE	reported	hWLJM5	2	1	TRUE	0.0634472	19.5784
rs117173457	T	G	T	G	-0.3895	-0.0332949	0.022	0.954209	FALSE	FALSE	FALSE	vY5GHz	18	79153928	0.233378	0.0279389	490219	outcome	TRUE	reported	3.323e-07	18	76913928	0.0763	291	GCST90026202	TRUE	reported	hWLJM5	2	1	TRUE	0.0821912	25.8804
rs117411066	A	C	A	C	-0.7258	-0.0474203	0.0069	0.9757	FALSE	FALSE	FALSE	vY5GHz	9	101755513	0.205043	0.0374179	490219	outcome	TRUE	reported	2.341e-08	9	104517795	0.13	291	GCST90026202	TRUE	reported	hWLJM5	2	1	TRUE	0.0967523	30.9565
rs117414883	A	G	A	G	-0.5163	-0.0628037	0.011	0.978967	FALSE	FALSE	FALSE	vY5GHz	8	108651727	0.124597	0.0408942	490219	outcome	TRUE	reported	2.755e-06	8	109663956	0.1101	291	GCST90026202	TRUE	reported	hWLJM5	2	1	TRUE	0.0702585	21.8391
rs117756365	A	G	A	G	0.4218	-0.0314174	0.9828	0.0139333	FALSE	FALSE	FALSE	vY5GHz	8	106886052	0.524719	0.0493917	490219	outcome	TRUE	reported	5.026e-06	8	107898280	0.0924	291	GCST90026202	TRUE	reported	hWLJM5	2	1	TRUE	0.066825	20.6954
rs118134297	A	C	A	C	-0.3867	0.0993921	0.0202	0.993689	FALSE	FALSE	FALSE	vY5GHz	18	62354191	0.192551	0.0762754	490219	outcome	TRUE	reported	9.866e-07	18	60021424	0.079	291	GCST90026202	TRUE	reported	hWLJM5	2	1	TRUE	0.0760743	23.7957
rs1183450	A	G	A	G	-0.4222	0.00468045	0.0137	0.979801	FALSE	FALSE	FALSE	vY5GHz	7	157303062	0.910798	0.0417776	490219	outcome	TRUE	reported	8.513e-06	7	157095756	0.0948	291	GCST90026202	TRUE	reported	hWLJM5	2	1	TRUE	0.0638103	19.6981
rs12074212	A	G	A	G	-0.4134	0.0192344	0.019	0.990849	FALSE	FALSE	FALSE	vY5GHz	1	64475640	0.754164	0.0614219	490219	outcome	TRUE	reported	3.369e-07	1	64941323	0.081	291	GCST90026202	TRUE	reported	hWLJM5	2	1	TRUE	0.0821573	25.8688
rs12084271	A	G	A	G	0.6228	0.0594216	0.9914	0.0011997	FALSE	FALSE	FALSE	vY5GHz	1	84765227	0.734037	0.174892	490219	outcome	TRUE	reported	6.352e-07	1	85230910	0.1251	291	GCST90026202	TRUE	reported	hWLJM5	2	1	TRUE	0.0784859	24.6143
rs12333189	A	G	A	G	0.4996	-0.0311748	0.9852	0.00865412	FALSE	FALSE	FALSE	vY5GHz	6	67150679	0.622725	0.0633645	490219	outcome	TRUE	reported	6.796e-07	6	67860572	0.1006	291	GCST90026202	TRUE	reported	hWLJM5	2	1	TRUE	0.0781313	24.4937
rs12622313	T	C	T	C	-0.4749	0.00297166	0.019	0.981172	FALSE	FALSE	FALSE	vY5GHz	2	202932265	0.944661	0.0428116	490219	outcome	TRUE	reported	1.695e-09	2	203796988	0.0788	291	GCST90026202	TRUE	reported	hWLJM5	2	1	TRUE	0.110963	36.0709
rs12820328	A	G	A	G	-0.2311	0.0318675	0.0499	0.98542	FALSE	FALSE	FALSE	vY5GHz	12	102290167	0.519414	0.0494646	490219	outcome	TRUE	reported	1.52e-06	12	102683945	0.0481	291	GCST90026202	TRUE	reported	hWLJM5	2	1	TRUE	0.0734961	22.9253
rs12894554	A	T	A	T	-0.1758	-0.0104084	0.1089	0.133731	FALSE	TRUE	FALSE	vY5GHz	14	78279399	0.543402	0.0171282	490219	outcome	TRUE	reported	1.38e-06	14	78745742	0.0364	291	GCST90026202	TRUE	reported	hWLJM5	2	1	TRUE	0.0742087	23.1654
rs139622003	A	G	A	G	-0.4181	-0.0256919	0.023	0.993634	FALSE	FALSE	FALSE	vY5GHz	15	33128734	0.733444	0.0754426	490219	outcome	TRUE	reported	1.018e-06	15	33420935	0.0855	291	GCST90026202	TRUE	reported	hWLJM5	2	1	TRUE	0.0759343	23.7483
rs139820486	T	C	T	C	0.3771	0.0707497	0.9811	0.0373351	FALSE	FALSE	FALSE	vY5GHz	7	24248212	0.0210025	0.0306549	490219	outcome	TRUE	reported	4.216e-06	7	24287831	0.082	291	GCST90026202	TRUE	reported	hWLJM5	2	1	TRUE	0.0677522	21.0034
rs139979749	A	G	A	G	0.4972	0.115521	0.9897	0.012266	FALSE	FALSE	FALSE	vY5GHz	6	25310380	0.0295406	0.0530837	490219	outcome	TRUE	reported	5.214e-06	6	25310608	0.1091	291	GCST90026202	TRUE	reported	hWLJM5	2	1	TRUE	0.0666162	20.6261
rs140678242	A	G	A	G	-0.4781	0.005729	0.0202	0.943747	FALSE	FALSE	FALSE	vY5GHz	20	38459208	0.820695	0.0252767	490219	outcome	TRUE	reported	5.717e-10	20	37087851	0.0771	291	GCST90026202	TRUE	reported	hWLJM5	2	1	TRUE	0.116717	38.1886
rs141419656	A	G	A	G	0.734	0.0476866	0.9916	0.0102898	FALSE	FALSE	FALSE	vY5GHz	2	227480697	0.407149	0.0575285	490219	outcome	TRUE	reported	9.99e-09	2	228345413	0.1281	291	GCST90026202	TRUE	reported	hWLJM5	2	1	TRUE	0.101385	32.6061
rs141596789	C	G	C	G	-0.7947	-0.0977675	0.0056	0.0207039	FALSE	TRUE	FALSE	vY5GHz	7	28647610	0.0169629	0.0409495	490219	outcome	TRUE	reported	6.551e-07	7	28687227	0.1598	291	GCST90026202	TRUE	reported	hWLJM5	2	1	TRUE	0.0783312	24.5617
rs142227741	A	G	A	G	-0.7095	-0.00852936	0.009	0.978558	FALSE	FALSE	FALSE	vY5GHz	5	96798092	0.831681	0.0401295	490219	outcome	TRUE	reported	5.915e-08	5	96133795	0.1309	291	GCST90026202	TRUE	reported	hWLJM5	2	1	TRUE	0.0916986	29.1763
rs142835500	T	C	T	C	-0.5111	0.086231	0.014	0.996945	FALSE	FALSE	FALSE	vY5GHz	3	38463951	0.41816	0.106509	490219	outcome	TRUE	reported	1.815e-07	3	38505442	0.098	291	GCST90026202	TRUE	reported	hWLJM5	2	1	TRUE	0.0854792	27.0125
rs143715745	A	G	A	G	-0.4047	0.00435693	0.0192	0.961778	FALSE	FALSE	FALSE	vY5GHz	2	108534528	0.885154	0.0301645	490219	outcome	TRUE	reported	6.333e-07	2	109150984	0.0812	291	GCST90026202	TRUE	reported	hWLJM5	2	1	TRUE	0.0786479	24.6694
rs145596906	A	G	A	G	-0.6956	0.00152601	0.0056	0.995606	FALSE	FALSE	FALSE	vY5GHz	7	24840365	0.986708	0.0915982	490219	outcome	TRUE	reported	4.762e-06	7	24879984	0.152	291	GCST90026202	TRUE	reported	hWLJM5	2	1	TRUE	0.0671363	20.7987
rs145952870	C	G	C	G	-0.6992	-0.104383	0.017	0.0118626	FALSE	TRUE	FALSE	vY5GHz	20	53961973	0.0524421	0.0538197	490219	outcome	TRUE	reported	1.789e-11	20	52578512	0.104	291	GCST90026202	TRUE	reported	hWLJM5	2	1	TRUE	0.134443	44.8891
rs147041572	T	C	T	C	-0.7386	-0.131909	0.0057	0.985016	FALSE	FALSE	FALSE	vY5GHz	11	98351433	0.0044857	0.0464171	490219	outcome	TRUE	reported	3.124e-06	11	98222161	0.1584	291	GCST90026202	TRUE	reported	hWLJM5	2	1	TRUE	0.0695219	21.593
rs150684367	A	C	A	C	-0.7395	-0.0777969	0.0059	0.996534	FALSE	FALSE	FALSE	vY5GHz	5	128868957	0.428896	0.0983423	490219	outcome	TRUE	reported	1.212e-06	5	128204650	0.1524	291	GCST90026202	TRUE	reported	hWLJM5	2	1	TRUE	0.0748554	23.3836
rs150964545	A	G	A	G	0.2085	0.0180622	0.9252	0.173031	FALSE	FALSE	FALSE	vY5GHz	11	63132846	0.241818	0.0154318	490219	outcome	TRUE	reported	6.817e-07	11	62900318	0.042	291	GCST90026202	TRUE	reported	hWLJM5	2	1	TRUE	0.0780757	24.4748
rs16926870	T	C	T	C	0.3775	0.0479676	0.9797	0.0375896	FALSE	FALSE	FALSE	vY5GHz	10	69778670	0.116196	0.0305342	490219	outcome	TRUE	reported	1.466e-06	10	71538426	0.0784	291	GCST90026202	TRUE	reported	hWLJM5	2	1	TRUE	0.0737933	23.0254
rs17068794	T	C	T	C	-0.3348	0.00591231	0.0282	0.981107	FALSE	FALSE	FALSE	vY5GHz	6	139511014	0.888613	0.0422131	490219	outcome	TRUE	reported	6.092e-06	6	139832151	0.074	291	GCST90026202	TRUE	reported	hWLJM5	2	1	TRUE	0.0657191	20.3288
rs17116512	A	G	A	G	-0.4047	-0.188559	0.0156	0.99512	FALSE	FALSE	FALSE	vY5GHz	15	26019765	0.0270788	0.0853061	490219	outcome	TRUE	reported	8.314e-06	15	26264912	0.0908	291	GCST90026202	TRUE	reported	hWLJM5	2	1	TRUE	0.0639032	19.7287
rs1775666	T	C	T	C	-0.1447	-0.0319322	0.1424	0.891867	FALSE	FALSE	FALSE	vY5GHz	14	86827861	0.0891887	0.018787	490219	outcome	TRUE	reported	2.229e-06	14	87294205	0.0306	291	GCST90026202	TRUE	reported	hWLJM5	2	1	TRUE	0.071359	22.2075
rs182792352	T	G	T	G	0.5061	0.13584	0.9889	0.00979735	FALSE	FALSE	FALSE	vY5GHz	11	35864832	0.0255994	0.0608538	490219	outcome	TRUE	reported	3.781e-06	11	35886382	0.1095	291	GCST90026202	TRUE	reported	hWLJM5	2	1	TRUE	0.068389	21.2153
rs183784213	A	C	A	C	-0.3695	-0.00783602	0.0192	0.986902	FALSE	FALSE	FALSE	vY5GHz	3	153775708	0.878784	0.0513799	490219	outcome	TRUE	reported	6.506e-06	3	153493497	0.0819	291	GCST90026202	TRUE	reported	hWLJM5	2	1	TRUE	0.0653741	20.2146
rs186021667	C	G	C	G	0.576	0.0503071	0.9912	0.979886	FALSE	TRUE	FALSE	vY5GHz	8	4030268	0.228563	0.041781	490219	outcome	TRUE	reported	8.476e-07	8	3887790	0.117	291	GCST90026202	TRUE	reported	hWLJM5	2	1	TRUE	0.0768841	24.0701
rs1867767	A	G	A	G	-0.2177	0.00613233	0.0658	0.955043	FALSE	FALSE	FALSE	vY5GHz	13	24687876	0.828349	0.0282831	490219	outcome	TRUE	reported	1.1e-06	13	25262014	0.0447	291	GCST90026202	TRUE	reported	hWLJM5	2	1	TRUE	0.0753665	23.5563
rs192175109	A	G	A	G	0.4709	0.00245087	0.9847	0.0430111	FALSE	FALSE	FALSE	vY5GHz	3	196126611	0.93241	0.028897	490219	outcome	TRUE	reported	9.299e-06	3	195853482	0.1062	291	GCST90026202	TRUE	reported	hWLJM5	2	1	TRUE	0.063288	19.526
rs2348653	T	C	T	C	-0.1182	-0.00128422	0.7818	0.367645	FALSE	FALSE	FALSE	vY5GHz	13	89294051	0.915091	0.0120449	490219	outcome	TRUE	reported	8.466e-06	13	89946305	0.0265	291	GCST90026202	TRUE	reported	hWLJM5	2	1	TRUE	0.0639926	19.7582
rs2654984	T	G	T	G	-0.328	-0.0540576	0.0261	0.97024	FALSE	FALSE	FALSE	vY5GHz	15	99028325	0.120624	0.0348273	490219	outcome	TRUE	reported	2.717e-06	15	99571554	0.0699	291	GCST90026202	TRUE	reported	hWLJM5	2	1	TRUE	0.0703433	21.8675
rs28458262	C	G	C	G	0.6208	0.0405071	0.9897	0.977601	FALSE	TRUE	FALSE	vY5GHz	5	66823236	0.306067	0.0395767	490219	outcome	TRUE	reported	5.033e-09	5	66119064	0.1062	291	GCST90026202	TRUE	reported	hWLJM5	2	1	TRUE	0.105086	33.9359
rs34815181	A	G	A	G	-0.487	-0.000690746	0.0114	0.991624	FALSE	FALSE	FALSE	vY5GHz	6	37030192	0.991413	0.0641804	490219	outcome	TRUE	reported	4.584e-06	6	36997968	0.1063	291	GCST90026202	TRUE	reported	hWLJM5	2	1	TRUE	0.0672748	20.8447
rs393990	T	G	T	G	-0.1538	-0.0243279	0.8333	0.169379	FALSE	FALSE	FALSE	vY5GHz	20	46575896	0.116679	0.0155067	490219	outcome	TRUE	reported	3.429e-07	20	45204535	0.0302	291	GCST90026202	TRUE	reported	hWLJM5	2	1	TRUE	0.0818328	25.7575
rs41312728	T	C	T	C	0.4753	-0.0121642	0.9863	0.00229124	FALSE	FALSE	FALSE	vY5GHz	1	67702801	0.922615	0.125223	490219	outcome	TRUE	reported	3.936e-06	1	68168484	0.103	291	GCST90026202	TRUE	reported	hWLJM5	2	1	TRUE	0.0681863	21.1478
rs4808561	T	G	T	G	-0.1927	-0.000404101	0.0915	0.927229	FALSE	FALSE	FALSE	vY5GHz	19	14851740	0.985645	0.0224599	490219	outcome	TRUE	reported	6.392e-07	19	14962552	0.0387	291	GCST90026202	TRUE	reported	hWLJM5	2	1	TRUE	0.0785124	24.6233
rs59474492	T	C	T	C	-0.2499	0.025235	0.0414	0.90728	FALSE	FALSE	FALSE	vY5GHz	10	102457654	0.208324	0.0200566	490219	outcome	TRUE	reported	2.621e-06	10	104217411	0.0532	291	GCST90026202	TRUE	reported	hWLJM5	2	1	TRUE	0.0704814	21.9136
rs61770464	T	C	T	C	-0.4689	-0.0567132	0.0114	0.982133	FALSE	FALSE	FALSE	vY5GHz	1	61914443	0.200324	0.0442854	490219	outcome	TRUE	reported	9.727e-06	1	62380115	0.106	291	GCST90026202	TRUE	reported	hWLJM5	2	1	TRUE	0.0630074	19.4336
rs61904386	A	C	A	C	0.5852	-0.0984431	0.9882	0.00287295	FALSE	FALSE	FALSE	vY5GHz	11	82526675	0.365554	0.108797	490219	outcome	TRUE	reported	4.442e-08	11	82237717	0.1069	291	GCST90026202	TRUE	reported	hWLJM5	2	1	TRUE	0.0933667	29.7617
rs62072268	A	C	A	C	0.2742	-0.0133389	0.9571	0.012245	FALSE	FALSE	FALSE	vY5GHz	17	53792134	0.804166	0.0537948	490219	outcome	TRUE	reported	1.387e-07	17	51869495	0.0521	291	GCST90026202	TRUE	reported	hWLJM5	2	1	TRUE	0.0869119	27.5083
rs62481782	A	C	A	C	0.2645	0.0402154	0.94	0.0216472	FALSE	FALSE	FALSE	vY5GHz	7	106639052	0.318603	0.0403229	490219	outcome	TRUE	reported	4.084e-06	7	106279498	0.0574	291	GCST90026202	TRUE	reported	hWLJM5	2	1	TRUE	0.0680061	21.0879
rs6478135	T	C	T	C	-0.688	-0.0816617	0.0069	0.987689	FALSE	FALSE	FALSE	vY5GHz	9	115150375	0.123083	0.0529597	490219	outcome	TRUE	reported	1.995e-07	9	117912654	0.1323	291	GCST90026202	TRUE	reported	hWLJM5	2	1	TRUE	0.0850298	26.8573
rs6730081	C	G	C	G	0.4739	-0.0363688	0.9862	0.987119	FALSE	TRUE	FALSE	vY5GHz	2	158199563	0.481892	0.0517144	490219	outcome	TRUE	reported	4.53e-07	2	159056075	0.0939	291	GCST90026202	TRUE	reported	hWLJM5	2	1	TRUE	0.0804838	25.2957
rs6746727	T	C	T	C	0.3497	0.0147311	0.9709	0.0233693	FALSE	FALSE	FALSE	vY5GHz	2	77272657	0.704129	0.0387912	490219	outcome	TRUE	reported	2.388e-08	2	77499783	0.0627	291	GCST90026202	TRUE	reported	hWLJM5	2	1	TRUE	0.0965731	30.8931
rs6995299	T	C	T	C	-0.1367	0.00235626	0.1501	0.850625	FALSE	FALSE	FALSE	vY5GHz	8	80608002	0.886326	0.0164826	490219	outcome	TRUE	reported	6.298e-06	8	81520237	0.0303	291	GCST90026202	TRUE	reported	hWLJM5	2	1	TRUE	0.0653728	20.2142
rs704005	T	C	T	C	0.1523	0.00350667	0.8782	0.133725	FALSE	FALSE	FALSE	vY5GHz	10	79117333	0.838312	0.0171851	490219	outcome	TRUE	reported	7.273e-06	10	80877090	0.034	291	GCST90026202	TRUE	reported	hWLJM5	2	1	TRUE	0.0645046	19.9272
rs71377428	A	G	A	G	-0.2551	0.00273463	0.0407	0.965611	FALSE	FALSE	FALSE	vY5GHz	17	32282545	0.931908	0.0320046	490219	outcome	TRUE	reported	8.285e-06	17	30609564	0.0572	291	GCST90026202	TRUE	reported	hWLJM5	2	1	TRUE	0.0639768	19.753
rs71439620	A	G	A	G	-0.5842	-0.0302684	0.0136	0.990177	FALSE	FALSE	FALSE	vY5GHz	13	99811618	0.610047	0.0593491	490219	outcome	TRUE	reported	2.535e-07	13	100463872	0.1133	291	GCST90026202	TRUE	reported	hWLJM5	2	1	TRUE	0.0837146	26.4039
rs72643280	A	G	A	G	-0.3562	-0.0183237	0.0258	0.980281	FALSE	FALSE	FALSE	vY5GHz	8	42605873	0.662255	0.0419496	490219	outcome	TRUE	reported	3.765e-07	8	42461016	0.0701	291	GCST90026202	TRUE	reported	hWLJM5	2	1	TRUE	0.0814966	25.6423
rs72748229	A	C	A	C	-0.4861	-0.0122003	0.0221	0.990498	FALSE	FALSE	FALSE	vY5GHz	5	14377575	0.841591	0.0610449	490219	outcome	TRUE	reported	1.546e-06	5	14377684	0.1012	291	GCST90026202	TRUE	reported	hWLJM5	2	1	TRUE	0.0734616	22.9137
rs72797985	T	C	T	C	-0.4171	-0.0644139	0.017	0.987583	FALSE	FALSE	FALSE	vY5GHz	16	78435404	0.218746	0.0523746	490219	outcome	TRUE	reported	1.843e-06	16	78469301	0.0875	291	GCST90026202	TRUE	reported	hWLJM5	2	1	TRUE	0.0724299	22.5668
rs7294800	A	C	A	C	-0.1759	-0.0490282	0.1184	0.917459	FALSE	FALSE	FALSE	vY5GHz	12	32758404	0.0214289	0.0213134	490219	outcome	TRUE	reported	2.944e-06	12	32911338	0.0376	291	GCST90026202	TRUE	reported	hWLJM5	2	1	TRUE	0.0699472	21.7351
rs7313271	T	C	T	C	0.152	0.0347207	0.2704	0.746926	FALSE	FALSE	FALSE	vY5GHz	12	120714864	0.00983196	0.0134489	490219	outcome	TRUE	reported	6.386e-10	12	121152667	0.0246	291	GCST90026202	TRUE	reported	hWLJM5	2	1	TRUE	0.115981	37.9159
rs73317713	T	G	T	G	-0.6988	-0.0636511	0.009	0.996799	FALSE	FALSE	FALSE	vY5GHz	21	20017527	0.542061	0.104397	490219	outcome	TRUE	reported	4.584e-07	21	21389841	0.1386	291	GCST90026202	TRUE	reported	hWLJM5	2	1	TRUE	0.0803369	25.2455
rs73420051	A	G	A	G	-0.2804	0.0520613	0.0321	0.986987	FALSE	FALSE	FALSE	vY5GHz	9	19458482	0.319318	0.0522777	490219	outcome	TRUE	reported	8.536e-06	9	19458480	0.063	291	GCST90026202	TRUE	reported	hWLJM5	2	1	TRUE	0.0637354	19.6734
rs73746152	T	C	T	C	-0.3564	0.00901769	0.0223	0.96943	FALSE	FALSE	FALSE	vY5GHz	5	24853709	0.791198	0.0340603	490219	outcome	TRUE	reported	9.629e-06	5	24853818	0.0805	291	GCST90026202	TRUE	reported	hWLJM5	2	1	TRUE	0.0631074	19.4665
rs741049	T	C	T	C	-0.1072	0.00118339	0.6546	0.339588	FALSE	FALSE	FALSE	vY5GHz	7	7840934	0.92333	0.0122963	490219	outcome	TRUE	reported	7.197e-06	7	7880565	0.0239	291	GCST90026202	TRUE	reported	hWLJM5	2	1	TRUE	0.0646648	19.9801
rs74393781	A	G	A	G	0.5788	-0.0386595	0.984	0.00773463	FALSE	FALSE	FALSE	vY5GHz	18	68775192	0.559988	0.0663273	490219	outcome	TRUE	reported	8.472e-07	18	66442429	0.1175	291	GCST90026202	TRUE	reported	hWLJM5	2	1	TRUE	0.0769672	24.0983
rs74841891	A	G	A	G	0.2385	0.0182606	0.9299	0.0715839	FALSE	FALSE	FALSE	vY5GHz	2	8892619	0.416405	0.0224698	490219	outcome	TRUE	reported	1.777e-06	2	9032749	0.0499	291	GCST90026202	TRUE	reported	hWLJM5	2	1	TRUE	0.0727883	22.6872
rs75066907	T	G	T	G	0.3635	0.0263237	0.9738	0.00653521	FALSE	FALSE	FALSE	vY5GHz	2	165519193	0.720724	0.0736345	490219	outcome	TRUE	reported	1.646e-08	2	166375703	0.0644	291	GCST90026202	TRUE	reported	hWLJM5	2	1	TRUE	0.0986788	31.6404
rs75205348	A	G	A	G	-0.306	-0.0324768	0.0303	0.986147	FALSE	FALSE	FALSE	vY5GHz	5	81431680	0.523188	0.0508692	490219	outcome	TRUE	reported	3.527e-06	5	80727499	0.066	291	GCST90026202	TRUE	reported	hWLJM5	2	1	TRUE	0.0687877	21.3481
rs75927612	T	C	T	C	-0.5725	0.213114	0.0115	0.99821	FALSE	FALSE	FALSE	vY5GHz	12	57693146	0.132735	0.141754	490219	outcome	TRUE	reported	2.971e-07	12	58086929	0.1117	291	GCST90026202	TRUE	reported	hWLJM5	2	1	TRUE	0.0827974	26.0885
rs76165895	T	C	T	C	-0.2038	0.0650906	0.0695	0.91134	FALSE	FALSE	FALSE	vY5GHz	15	90549472	0.00178324	0.0208347	490219	outcome	TRUE	reported	5.978e-06	15	91092704	0.045	291	GCST90026202	TRUE	reported	hWLJM5	2	1	TRUE	0.0658431	20.3699
rs76543984	T	C	T	C	0.551	-0.0790251	0.9912	0.00293415	FALSE	FALSE	FALSE	vY5GHz	15	57563045	0.479993	0.111884	490219	outcome	TRUE	reported	5.741e-06	15	57855243	0.1215	291	GCST90026202	TRUE	reported	hWLJM5	2	1	TRUE	0.0660086	20.4247
rs77640746	A	T	A	T	0.2329	0.0272597	0.951	0.944565	FALSE	TRUE	FALSE	vY5GHz	3	31922684	0.283971	0.0254421	490219	outcome	TRUE	reported	3.402e-06	3	31964176	0.0501	291	GCST90026202	TRUE	reported	hWLJM5	2	1	TRUE	0.069129	21.4619
rs77790871	A	G	A	G	-0.513	0.0162139	0.0156	0.990972	FALSE	FALSE	FALSE	vY5GHz	20	11080277	0.795478	0.0625527	490219	outcome	TRUE	reported	4.234e-08	20	11060925	0.0936	291	GCST90026202	TRUE	reported	hWLJM5	2	1	TRUE	0.0935676	29.8324
rs78261975	A	G	A	G	-0.6107	-0.0344516	0.0139	0.967507	FALSE	FALSE	FALSE	vY5GHz	4	89193868	0.293705	0.0328101	490219	outcome	TRUE	reported	5.338e-06	4	90115019	0.1342	291	GCST90026202	TRUE	reported	hWLJM5	2	1	TRUE	0.0664358	20.5663
rs78632774	A	G	A	G	0.6187	-0.0438532	0.9932	0.0142884	FALSE	FALSE	FALSE	vY5GHz	16	9425951	0.367387	0.0486513	490219	outcome	TRUE	reported	2.718e-06	16	9519808	0.1319	291	GCST90026202	TRUE	reported	hWLJM5	2	1	TRUE	0.0702948	21.8512
rs79571374	A	G	A	G	-0.4139	-0.0594545	0.0175	0.992667	FALSE	FALSE	FALSE	vY5GHz	22	45476932	0.389084	0.0690304	490219	outcome	TRUE	reported	7.752e-06	22	45872813	0.0926	291	GCST90026202	TRUE	reported	hWLJM5	2	1	TRUE	0.0642448	19.8415
rs79854354	T	C	T	C	0.5142	0.00022575	0.9889	0.0256976	FALSE	FALSE	FALSE	vY5GHz	2	38058333	0.995088	0.0366669	490219	outcome	TRUE	reported	2.246e-06	2	38285476	0.1087	291	GCST90026202	TRUE	reported	hWLJM5	2	1	TRUE	0.0714065	22.2234
rs80276415	A	G	A	G	0.4085	0.027332	0.9823	0.00432293	FALSE	FALSE	FALSE	vY5GHz	3	194737834	0.759254	0.0891862	490219	outcome	TRUE	reported	5.866e-06	3	194458563	0.0901	291	GCST90026202	TRUE	reported	hWLJM5	2	1	TRUE	0.0659779	20.4145
rs9289396	A	T	A	T	-0.2007	0.0174686	0.0766	0.068822	FALSE	TRUE	FALSE	vY5GHz	3	131739245	0.449965	0.0231227	490219	outcome	TRUE	reported	1.595e-06	3	131458089	0.0418	291	GCST90026202	TRUE	reported	hWLJM5	2	1	TRUE	0.0734071	22.8953
rs9980263	T	C	T	C	-0.2454	-0.02416	0.0497	0.914898	FALSE	FALSE	FALSE	vY5GHz	21	45008314	0.248835	0.0209507	490219	outcome	TRUE	reported	5.542e-06	21	46428229	0.054	291	GCST90026202	TRUE	reported	hWLJM5	2	1	TRUE	0.0662661	20.51
