# Supplementary material for: The causal impact of gut microbiota on allergic rhinitis mediated by cerebrospinal fluid metabolites: A study based on Mendelian randomization and mediation analysis
Source: Medicine (Baltimore). 2026 Jul 3;105(27):e49384. doi: 10.1097/MD.0000000000049384 (PMC13336981; doi:10.1097/MD.0000000000049384)
Supplement: Supplementary file 5 [file medi-105-e49384-s005.xlsx]

## Sheet: Supplementary Table 8
	Supplementary Table 8. Mendelian Randomization Analysis Results of CSF Metabolites and Allergic Diseases (Only phenotypes with significant FDR correction are retained, and only components with significant p-values are listed)
		outcome	exposure	nsnp	b_MR.Egger	se_MR.Egger	pval_MR.Egger	estimate_MR.Egger	b_Weighted.median	se_Weighted.median	pval_Weighted.median	estimate_Weighted.median	b_Inverse.variance.weighted.	se_Inverse.variance.weighted.	pval_Inverse.variance.weighted.	fdr_Inverse.variance.weighted.	estimate_Inverse.variance.weighted.	b_Weighted.mode	se_Weighted.mode	pval_Weighted.mode	estimate_Weighted.mode	b_Simple.mode	se_Simple.mode	pval_Simple.mode	estimate_Simple.mode	correct_causal_direction	steiger_pval	F	R2	Q_df_Inverse.variance.weighted	Q_pval_MR.Egger	Q_pval_Inverse.variance.weighted	egger_intercept	se	pval
Allergic rhinitis		finngen_R12_ALLERG_RHINITIS	GCST90026051	31	0.122643	0.08426	0.156264	1.13 (0.96-1.33)	0.0870973	0.0577891	0.13177	1.09 (0.97-1.22)	0.136806	0.0374915	0.000263268	0.0444923	1.15 (1.07-1.23)	0.0510022	0.0796393	0.526765	1.05 (0.90-1.23)	0.0510022	0.106853	0.636598	1.05 (0.85-1.30)	TRUE		22.2635	2.21571	30	0.215848	0.253481	0.00165943	0.00862551	0.84878
		finngen_R12_ALLERG_RHINITIS	GCST90026054	175	0.0180228	0.0164996	0.276211	1.02 (0.99-1.05)	0.0178945	0.015181	0.238501	1.02 (0.99-1.05)	0.0210675	0.00928059	0.0232037	0.593729	1.02 (1.00-1.04)	0.0316345	0.0226597	0.164472	1.03 (0.99-1.08)	0.0545108	0.0325494	0.0957877	1.06 (0.99-1.13)	TRUE		27.5711	15.1389	174	0.223297	0.238587	0.00108552	0.00477282	0.820351
		finngen_R12_ALLERG_RHINITIS	GCST90026062	257	0.00665349	0.0153822	0.665711	1.01 (0.98-1.04)	0.017384	0.0127376	0.172321	1.02 (0.99-1.04)	0.016508	0.00778928	0.0340635	0.606062	1.02 (1.00-1.03)	0.0297463	0.022336	0.184122	1.03 (0.99-1.08)	0.0630161	0.0321914	0.0513697	1.07 (1.00-1.13)	TRUE		29.5026	23.5727	256	0.231349	0.236973	0.00369373	0.00491684	0.4532
		finngen_R12_ALLERG_RHINITIS	GCST90026071	30	0.0619938	0.133334	0.645562	1.06 (0.82-1.38)	-0.0617009	0.0659181	0.349261	0.94 (0.83-1.07)	-0.110334	0.0532009	0.0380872	0.613023	0.90 (0.81-0.99)	-0.0227074	0.128817	0.861302	0.98 (0.76-1.26)	-0.0443966	0.133918	0.742634	0.96 (0.74-1.24)	TRUE		21.4868	2.07487	29	0.0691037	0.0496515	-0.011906	0.00847285	0.170961
		finngen_R12_ALLERG_RHINITIS	GCST90026101	36	-0.0707858	0.0308126	0.0278838	0.93 (0.88-0.99)	-0.0233805	0.0200328	0.243165	0.98 (0.94-1.02)	-0.0294599	0.0139694	0.0349546	0.606062	0.97 (0.94-1.00)	-0.0140224	0.0336447	0.679384	0.99 (0.92-1.05)	-0.023303	0.0386944	0.550902	0.98 (0.91-1.05)	TRUE		21.7192	2.51491	35	0.464115	0.405792	0.0118718	0.00788741	0.141517
		finngen_R12_ALLERG_RHINITIS	GCST90026117	27	0.153218	0.138561	0.27935	1.17 (0.89-1.53)	0.0751739	0.0811297	0.35414	1.08 (0.92-1.26)	0.107168	0.0532238	0.0440577	0.676887	1.11 (1.00-1.24)	0.0795207	0.128448	0.541246	1.08 (0.84-1.39)	0.0377383	0.140343	0.790129	1.04 (0.79-1.37)	TRUE		22.3968	1.93943	26	0.132965	0.159071	-0.0030196	0.00815538	0.714309
		finngen_R12_ALLERG_RHINITIS	GCST90026138	21	-0.299208	0.211375	0.173096	0.74 (0.49-1.12)	-0.162681	0.113704	0.152503	0.85 (0.68-1.06)	-0.205527	0.0792977	0.00954654	0.480148	0.81 (0.70-0.95)	-0.435442	0.217876	0.0594303	0.65 (0.42-0.99)	-0.428656	0.229323	0.076307	0.65 (0.42-1.02)	TRUE		21.799	1.47212	20	0.436113	0.485794	0.00462534	0.0096604	0.637549
		finngen_R12_ALLERG_RHINITIS	GCST90026146	53	-0.0375853	0.022169	0.0960975	0.96 (0.92-1.01)	-0.0347335	0.0150341	0.020871	0.97 (0.94-0.99)	-0.0272419	0.0110469	0.0136622	0.513092	0.97 (0.95-0.99)	-0.0322406	0.0243403	0.191105	0.97 (0.92-1.02)	-0.0415395	0.0273233	0.134495	0.96 (0.91-1.01)	TRUE		22.3881	3.80559	52	0.0280534	0.032223	0.00435503	0.00807423	0.591976
		finngen_R12_ALLERG_RHINITIS	GCST90026157	28	0.303575	0.24062	0.218281	1.35 (0.85-2.17)	0.0720224	0.13537	0.594697	1.07 (0.82-1.40)	0.189886	0.0904869	0.0358617	0.606062	1.21 (1.01-1.44)	-0.0328305	0.259363	0.90021	0.97 (0.58-1.61)	-0.0267656	0.271407	0.92217	0.97 (0.57-1.66)	TRUE		21.9265	1.97301	27	0.376344	0.415087	-0.00450062	0.00878025	0.612569
		finngen_R12_ALLERG_RHINITIS	GCST90026179	30	-0.15667	0.129849	0.237699	0.85 (0.66-1.10)	-0.201133	0.0921826	0.0291172	0.82 (0.68-0.98)	-0.203598	0.06529	0.00181855	0.20489	0.82 (0.72-0.93)	-0.220494	0.134272	0.11136	0.80 (0.62-1.04)	-0.230581	0.16186	0.164955	0.79 (0.58-1.09)	TRUE		21.9409	2.11414	29	0.608462	0.650498	-0.00335843	0.00803262	0.679064
		finngen_R12_ALLERG_RHINITIS	GCST90026188	32	0.0416008	0.0814585	0.613299	1.04 (0.89-1.22)	0.064466	0.048409	0.182961	1.07 (0.97-1.17)	0.0729801	0.0321493	0.0232054	0.593729	1.08 (1.01-1.15)	0.055217	0.0760085	0.473008	1.06 (0.91-1.23)	0.0672111	0.0923744	0.472322	1.07 (0.89-1.28)	TRUE		21.7516	2.23861	31	0.183636	0.211328	0.00362068	0.00845411	0.67151
		finngen_R12_ALLERG_RHINITIS	GCST90026195	24	0.185192	0.225703	0.420726	1.20 (0.77-1.87)	0.13714	0.0989328	0.165687	1.15 (0.94-1.39)	0.174775	0.069046	0.0113645	0.480148	1.19 (1.04-1.36)	0.396814	0.200582	0.0599924	1.49 (1.00-2.20)	0.426545	0.209629	0.0535605	1.53 (1.02-2.31)	TRUE		21.0151	1.62642	23	0.214109	0.259069	-0.00062518	0.0127464	0.961324
		finngen_R12_ALLERG_RHINITIS	GCST90026202	90	0.0457917	0.0196565	0.0221171	1.05 (1.01-1.09)	0.0518005	0.0149466	0.000528831	1.05 (1.02-1.08)	0.0439742	0.0100067	1.11038e-05	0.00375309	1.04 (1.02-1.07)	0.047877	0.0286726	0.0984764	1.05 (0.99-1.11)	0.012471	0.0337838	0.7129	1.01 (0.95-1.08)	TRUE		24.1162	6.91314	89	0.327951	0.355038	-0.00068132	0.0062744	0.913777
		finngen_R12_ALLERG_RHINITIS	GCST90026205	40	0.0370032	0.0257842	0.159435	1.04 (0.99-1.09)	0.0396598	0.0274184	0.148046	1.04 (0.99-1.10)	0.0364543	0.0154865	0.0185757	0.593729	1.04 (1.01-1.07)	0.0353314	0.0264236	0.188933	1.04 (0.98-1.09)	0.0285803	0.0491258	0.564064	1.03 (0.93-1.13)	TRUE		21.3692	2.75256	39	0.160096	0.188612	-0.000150826	0.0052919	0.977412
		finngen_R12_ALLERG_RHINITIS	GCST90026218	100	0.0345855	0.0163248	0.0366542	1.04 (1.00-1.07)	0.0235422	0.0135921	0.0832662	1.02 (1.00-1.05)	0.0270567	0.00950064	0.00440113	0.371895	1.03 (1.01-1.05)	0.0217298	0.0135245	0.111306	1.02 (1.00-1.05)	0.0175565	0.0255908	0.494287	1.02 (0.97-1.07)	TRUE		24.1072	7.67472	99	0.00219196	0.00249009	-0.00315892	0.00556023	0.571248
		finngen_R12_ALLERG_RHINITIS	GCST90026221	62	-0.0372748	0.028372	0.19392	0.96 (0.91-1.02)	-0.0324953	0.0186497	0.0814386	0.97 (0.93-1.00)	-0.0297824	0.0132314	0.0243922	0.593729	0.97 (0.95-1.00)	-0.0377868	0.0356079	0.292787	0.96 (0.90-1.03)	-0.0432767	0.0415784	0.302055	0.96 (0.88-1.04)	TRUE		22.9162	4.54435	61	0.874675	0.891438	0.00223865	0.00749904	0.766334
		finngen_R12_ALLERG_RHINITIS	GCST90026226	19	-0.062299	0.136649	0.654229	0.94 (0.72-1.23)	-0.181777	0.0801946	0.0234083	0.83 (0.71-0.98)	-0.153981	0.0599135	0.0101681	0.480148	0.86 (0.76-0.96)	-0.197301	0.115646	0.105189	0.82 (0.65-1.03)	-0.172062	0.13782	0.227861	0.84 (0.64-1.10)	TRUE		21.7325	1.32734	18	0.367601	0.394636	-0.00772605	0.0102519	0.461388
		finngen_R12_ALLERG_RHINITIS	GCST90026237	74	-0.055345	0.0451526	0.224293	0.95 (0.87-1.03)	-0.0346244	0.0353081	0.326772	0.97 (0.90-1.04)	-0.0500557	0.0223572	0.0251624	0.593729	0.95 (0.91-0.99)	-0.0297608	0.0588146	0.614374	0.97 (0.86-1.09)	-0.0472917	0.0733856	0.521318	0.95 (0.83-1.10)	TRUE		23.0128	5.44868	73	0.0592031	0.0690115	0.000881055	0.00623836	0.888081
		finngen_R12_ALLERG_RHINITIS	GCST90026264	25	0.397141	0.183481	0.0410527	1.49 (1.04-2.13)	0.137092	0.123132	0.265546	1.15 (0.90-1.46)	0.177686	0.0813193	0.0288858	0.606062	1.19 (1.02-1.40)	0.124872	0.202183	0.542644	1.13 (0.76-1.68)	0.153628	0.243496	0.534053	1.17 (0.72-1.88)	TRUE		21.6122	1.73818	24	0.36637	0.321608	-0.0109263	0.0081151	0.191288
		finngen_R12_ALLERG_RHINITIS	GCST90026266	22	0.0241677	0.0233312	0.312633	1.02 (0.98-1.07)	0.00945394	0.0136061	0.487161	1.01 (0.98-1.04)	0.0212751	0.00957892	0.0263489	0.593729	1.02 (1.00-1.04)	0.00495363	0.0242101	0.839847	1.00 (0.96-1.05)	0.00615072	0.0265001	0.818706	1.01 (0.96-1.06)	TRUE		21.7458	1.5381	21	0.470489	0.532771	-0.00110516	0.00812809	0.893206
		finngen_R12_ALLERG_RHINITIS	GCST90026305	59	-0.0601242	0.0466915	0.203057	0.94 (0.86-1.03)	-0.0591721	0.0365039	0.105022	0.94 (0.88-1.01)	-0.064728	0.023773	0.00647411	0.43765	0.94 (0.89-0.98)	-0.0493922	0.0393358	0.214276	0.95 (0.88-1.03)	-0.130596	0.0765344	0.0932885	0.88 (0.76-1.02)	TRUE		23.0658	4.3538	58	0.0450209	0.0539802	-0.000903182	0.00740253	0.90332
		finngen_R12_ALLERG_RHINITIS	GCST90026334	23	0.0486308	0.0912822	0.599798	1.05 (0.88-1.26)	-0.0617345	0.0550361	0.261986	0.94 (0.84-1.05)	-0.0750027	0.0352133	0.0331753	0.606062	0.93 (0.87-0.99)	-0.0531546	0.103142	0.611446	0.95 (0.77-1.16)	-0.0531546	0.115189	0.649001	0.95 (0.76-1.19)	TRUE		22.1376	1.63555	22	0.15325	0.105802	-0.0138395	0.00916639	0.145993
		outcome	exposure	nsnp	b_MR.Egger	se_MR.Egger	pval_MR.Egger	estimate_MR.Egger	b_Weighted.median	se_Weighted.median	pval_Weighted.median	estimate_Weighted.median	b_Inverse.variance.weighted.	se_Inverse.variance.weighted.	pval_Inverse.variance.weighted.	fdr_Inverse.variance.weighted.	estimate_Inverse.variance.weighted.	b_Weighted.mode	se_Weighted.mode	pval_Weighted.mode	estimate_Weighted.mode	b_Simple.mode	se_Simple.mode	pval_Simple.mode	estimate_Simple.mode	correct_causal_direction	steiger_pval	F	R2	Q_df_Inverse.variance.weighted	Q_pval_MR.Egger	Q_pval_Inverse.variance.weighted	egger_intercept	se	pval
Allergic contact dermatitis		finngen_R12_L12_ALLERGICCONTACT	GCST90026016	31	0.102733	0.217252	0.639844	1.11 (0.72-1.70)	0.243668	0.11906	0.0406979	1.28 (1.01-1.61)	0.193451	0.080633	0.0164332	0.818289	1.21 (1.04-1.42)	0.286592	0.200851	0.163938	1.33 (0.90-1.97)	0.286592	0.216953	0.196493	1.33 (0.87-2.04)	TRUE		22.126	2.20316	30	0.087812	0.103665	0.00651977	0.0140618	0.646359
		finngen_R12_L12_ALLERGICCONTACT	GCST90026038	17	-1.81101	1.31255	0.18788	0.16 (0.01-2.14)	-0.587618	0.524676	0.26273	0.56 (0.20-1.55)	-0.949543	0.395039	0.0162315	0.818289	0.39 (0.18-0.84)	-0.100234	0.879258	0.910658	0.90 (0.16-5.07)	-0.163862	0.913862	0.859948	0.85 (0.14-5.09)	TRUE		21.9675	1.20042	16	0.880381	0.89518	0.0147317	0.0214048	0.501806
		finngen_R12_L12_ALLERGICCONTACT	GCST90026046	82	0.00905236	0.0422424	0.830862	1.01 (0.93-1.10)	-0.0557822	0.0318609	0.0799793	0.95 (0.89-1.01)	-0.0427739	0.021036	0.0420154	0.818289	0.96 (0.92-1.00)	-0.0558893	0.0528817	0.293711	0.95 (0.85-1.05)	-0.0704688	0.0744728	0.346843	0.93 (0.81-1.08)	TRUE		23.4903	6.15076	81	0.16773	0.14475	-0.0139931	0.00964121	0.150582
		finngen_R12_L12_ALLERGICCONTACT	GCST90026057	66	-0.0927079	0.0501267	0.0690083	0.91 (0.83-1.01)	-0.0754302	0.0426562	0.077006	0.93 (0.85-1.01)	-0.0720933	0.0294472	0.0143564	0.818289	0.93 (0.88-0.99)	-0.0799502	0.056883	0.164629	0.92 (0.83-1.03)	-0.0953504	0.078718	0.230169	0.91 (0.78-1.06)	TRUE		23.1424	4.87833	65	0.376439	0.401013	0.00510795	0.0099289	0.608708
		finngen_R12_L12_ALLERGICCONTACT	GCST90026084	22	0.0766143	0.0508305	0.14738	1.08 (0.98-1.19)	0.0587575	0.0334308	0.0788178	1.06 (0.99-1.13)	0.0490873	0.023423	0.0361103	0.818289	1.05 (1.00-1.10)	0.0490107	0.0527467	0.363359	1.05 (0.95-1.16)	0.0308965	0.0581474	0.600754	1.03 (0.92-1.16)	TRUE		21.5176	2.06149	21	0.704879	0.737374	-0.00744688	0.0122041	0.548605
		finngen_R12_L12_ALLERGICCONTACT	GCST90026106	158	0.0440236	0.0283639	0.122664	1.05 (0.99-1.10)	0.067849	0.0251031	0.00687545	1.07 (1.02-1.12)	0.0346067	0.0163675	0.0344845	0.818289	1.04 (1.00-1.07)	0.0742861	0.0345881	0.0332688	1.08 (1.01-1.15)	0.0327986	0.0588387	0.578026	1.03 (0.92-1.16)	TRUE		24.5173	12.3252	157	0.795883	0.809103	-0.00299599	0.00736996	0.684922
		finngen_R12_L12_ALLERGICCONTACT	GCST90026121	13	0.029129	0.266167	0.914826	1.03 (0.61-1.73)	-0.141977	0.12816	0.267943	0.87 (0.67-1.12)	-0.203111	0.0880038	0.0210001	0.818289	0.82 (0.69-0.97)	-0.14394	0.1812	0.442406	0.87 (0.61-1.24)	-0.215031	0.223298	0.354562	0.81 (0.52-1.25)	TRUE	4.7001E-256	22.2518	0.926319	12	0.193701	0.193154	-0.0220553	0.0233498	0.365168
		finngen_R12_L12_ALLERGICCONTACT	GCST90026122	26	-0.00759969	0.0497646	0.879901	0.99 (0.90-1.09)	0.0720115	0.0355085	0.0425596	1.07 (1.00-1.15)	0.0571955	0.0245246	0.0196919	0.818289	1.06 (1.01-1.11)	0.120752	0.0740196	0.115351	1.13 (0.98-1.30)	0.14694	0.0752083	0.0620034	1.16 (1.00-1.34)	TRUE		21.3062	1.78447	25	0.638682	0.563562	0.0191082	0.0127698	0.147596
		finngen_R12_L12_ALLERGICCONTACT	GCST90026137	30	-0.089467	0.0516228	0.0940812	0.91 (0.83-1.01)	-0.0381997	0.0433679	0.378411	0.96 (0.88-1.05)	-0.0666345	0.0280991	0.0177204	0.818289	0.94 (0.89-0.99)	-0.0323615	0.0502649	0.524753	0.97 (0.88-1.07)	-0.0323615	0.0668133	0.631771	0.97 (0.85-1.10)	TRUE		21.4537	2.08532	29	0.463688	0.502317	0.00549032	0.0104121	0.602139
		finngen_R12_L12_ALLERGICCONTACT	GCST90026141	24	0.151932	0.284165	0.598247	1.16 (0.67-2.03)	0.0777384	0.157191	0.62092	1.08 (0.79-1.47)	0.247886	0.112415	0.0274477	0.818289	1.28 (1.03-1.60)	0.0357004	0.290477	0.903252	1.04 (0.59-1.83)	0.0782121	0.284371	0.785744	1.08 (0.62-1.89)	TRUE		21.4002	1.6536	23	0.288896	0.333426	0.00510655	0.0137022	0.712952
		finngen_R12_L12_ALLERGICCONTACT	GCST90026153	44	0.0391559	0.047396	0.413391	1.04 (0.95-1.14)	0.0319543	0.0350165	0.36148	1.03 (0.96-1.11)	0.0539987	0.0241607	0.0254186	0.818289	1.06 (1.01-1.11)	0.0200372	0.0584446	0.733388	1.02 (0.91-1.14)	0.156944	0.0690343	0.0280533	1.17 (1.02-1.34)	TRUE		22.1227	3.12578	43	0.472544	0.510389	0.00357099	0.00981004	0.717673
		finngen_R12_L12_ALLERGICCONTACT	GCST90026159	30	0.155147	0.0917784	0.102046	1.17 (0.98-1.40)	0.167498	0.106396	0.115419	1.18 (0.96-1.46)	0.133962	0.0655427	0.0409639	0.818289	1.14 (1.01-1.30)	0.159676	0.0922245	0.0940106	1.17 (0.98-1.41)	0.0513094	0.213056	0.811384	1.05 (0.69-1.60)	TRUE		21.5439	2.08034	29	0.611529	0.65694	-0.00300691	0.00911881	0.744044
		finngen_R12_L12_ALLERGICCONTACT	GCST90026169	59	0.0379382	0.13676	0.782471	1.04 (0.79-1.36)	-0.0933274	0.098676	0.344252	0.91 (0.75-1.11)	-0.134206	0.0664068	0.0432833	0.818289	0.87 (0.77-1.00)	-0.100616	0.175758	0.569217	0.90 (0.64-1.28)	-0.121428	0.205291	0.556488	0.89 (0.59-1.32)	TRUE		21.9785	4.16683	58	0.553506	0.512747	-0.0142195	0.00987548	0.155372
		finngen_R12_L12_ALLERGICCONTACT	GCST90026186	37	0.0491639	0.043388	0.264866	1.05 (0.96-1.14)	0.0773741	0.0315503	0.0141904	1.08 (1.02-1.15)	0.0844174	0.0218443	0.000111318	0.0376254	1.09 (1.04-1.14)	0.080645	0.0509284	0.122055	1.08 (0.98-1.20)	0.108607	0.0614278	0.085529	1.11 (0.99-1.26)	TRUE		22.2133	2.63785	36	0.76935	0.770465	0.0114829	0.0122107	0.353461
		finngen_R12_L12_ALLERGICCONTACT	GCST90026224	16	-0.582668	0.221956	0.0199743	0.56 (0.36-0.86)	-0.22233	0.118824	0.0613322	0.80 (0.63-1.01)	-0.204499	0.0875353	0.0194814	0.818289	0.82 (0.69-0.97)	-0.201064	0.218073	0.371119	0.82 (0.53-1.25)	-0.208158	0.212138	0.342038	0.81 (0.54-1.23)	TRUE		21.5117	1.10745	15	0.792923	0.601738	0.0315723	0.0170285	0.0849132
		finngen_R12_L12_ALLERGICCONTACT	GCST90026272	61	0.015277	0.0199335	0.446495	1.02 (0.98-1.06)	0.0148562	0.0184149	0.419811	1.01 (0.98-1.05)	0.022283	0.0109276	0.0414356	0.818289	1.02 (1.00-1.04)	-0.000129516	0.0232225	0.995569	1.00 (0.96-1.05)	-0.0107837	0.0351594	0.760127	0.99 (0.92-1.06)	TRUE		22.6856	4.44797	60	0.249972	0.273641	0.00407025	0.00943825	0.667858
		finngen_R12_L12_ALLERGICCONTACT	GCST90026291	51	0.0268817	0.0260899	0.307904	1.03 (0.98-1.08)	0.0300273	0.0204923	0.142841	1.03 (0.99-1.07)	0.0246007	0.0124774	0.0486532	0.818289	1.02 (1.00-1.05)	0.0426984	0.023563	0.0759785	1.04 (1.00-1.09)	0.0555725	0.035902	0.127954	1.06 (0.99-1.13)	TRUE		22.737	3.71543	50	0.10955	0.128678	-0.00111628	0.010783	0.917971
		finngen_R12_L12_ALLERGICCONTACT	GCST90026308	25	-0.0191299	0.0504427	0.707988	0.98 (0.89-1.08)	-0.044495	0.0242485	0.0665122	0.96 (0.91-1.00)	-0.0359194	0.0169823	0.0344207	0.818289	0.96 (0.93-1.00)	-0.0423677	0.0345026	0.231371	0.96 (0.90-1.03)	-0.045187	0.0429044	0.302737	0.96 (0.88-1.04)	TRUE		21.1155	1.70167	24	0.198872	0.234768	-0.00669497	0.0186507	0.722895
		finngen_R12_L12_ALLERGICCONTACT	GCST90026329	27	-0.110592	0.156677	0.4868	0.90 (0.66-1.22)	-0.159429	0.135524	0.239437	0.85 (0.65-1.11)	-0.172742	0.086084	0.0447853	0.818289	0.84 (0.71-1.00)	-0.204286	0.159651	0.211994	0.82 (0.60-1.11)	-0.197164	0.20235	0.338852	0.82 (0.55-1.22)	TRUE		22.0457	1.91196	26	0.664056	0.703274	-0.00509862	0.0107396	0.639087
		outcome	exposure	nsnp	b_MR.Egger	se_MR.Egger	pval_MR.Egger	estimate_MR.Egger	b_Weighted.median	se_Weighted.median	pval_Weighted.median	estimate_Weighted.median	b_Inverse.variance.weighted.	se_Inverse.variance.weighted.	pval_Inverse.variance.weighted.	fdr_Inverse.variance.weighted.	estimate_Inverse.variance.weighted.	b_Weighted.mode	se_Weighted.mode	pval_Weighted.mode	estimate_Weighted.mode	b_Simple.mode	se_Simple.mode	pval_Simple.mode	estimate_Simple.mode	correct_causal_direction	steiger_pval	F	R2	Q_df_Inverse.variance.weighted	Q_pval_MR.Egger	Q_pval_Inverse.variance.weighted	egger_intercept	se	pval
Pollen allergy		finngen_R12_POLLENALLERG	GCST90026003	99	-0.0399584	0.0374818	0.289036	0.96 (0.89-1.03)	-0.00438123	0.0390893	0.910758	1.00 (0.92-1.07)	-0.0573241	0.0244234	0.0189203	0.626655	0.94 (0.90-0.99)	0.00668688	0.0481593	0.889854	1.01 (0.92-1.11)	0.0150264	0.0755719	0.842803	1.02 (0.88-1.18)	TRUE		24.6467	7.73586	98	0.81084	0.82256	-0.00361739	0.00592259	0.542774
		finngen_R12_POLLENALLERG	GCST90026022	129	0.0100305	0.0196209	0.610089	1.01 (0.97-1.05)	0.0113171	0.0181644	0.533261	1.01 (0.98-1.05)	0.0222748	0.0113394	0.0494863	0.806463	1.02 (1.00-1.05)	0.011487	0.026156	0.661275	1.01 (0.96-1.06)	0.00297571	0.0389023	0.939147	1.00 (0.93-1.08)	TRUE		23.7758	9.77818	128	0.5146	0.524958	0.00471835	0.00617038	0.445882
		finngen_R12_POLLENALLERG	GCST90026025	120	0.0320387	0.023714	0.179266	1.03 (0.99-1.08)	0.0163642	0.0227432	0.471821	1.02 (0.97-1.06)	0.0337698	0.0149992	0.0243573	0.665898	1.03 (1.00-1.07)	0.00377525	0.0314366	0.904613	1.00 (0.94-1.07)	-0.00298616	0.0481921	0.950696	1.00 (0.91-1.10)	TRUE		24.4459	9.33472	119	0.980393	0.983394	0.000517834	0.00549441	0.925072
		finngen_R12_POLLENALLERG	GCST90026051	31	0.174597	0.102256	0.0984254	1.19 (0.97-1.46)	0.091931	0.0699536	0.188788	1.10 (0.96-1.26)	0.146867	0.0497075	0.00313046	0.408872	1.16 (1.05-1.28)	0.0504346	0.111288	0.653674	1.05 (0.85-1.31)	0.0690415	0.12023	0.570084	1.07 (0.85-1.36)	TRUE		22.2635	2.21571	30	0.815314	0.846174	-0.00324726	0.0104646	0.758544
		finngen_R12_POLLENALLERG	GCST90026054	175	0.0277019	0.0213996	0.197216	1.03 (0.99-1.07)	0.0262255	0.0192582	0.173266	1.03 (0.99-1.07)	0.0318491	0.01231	0.00967439	0.604663	1.03 (1.01-1.06)	0.0154895	0.0252699	0.540701	1.02 (0.97-1.07)	0.0084791	0.0401266	0.832894	1.01 (0.93-1.09)	TRUE		27.5711	15.1389	174	0.367146	0.386283	0.00147795	0.00618714	0.811486
		finngen_R12_POLLENALLERG	GCST90026062	257	0.0138676	0.0201932	0.492867	1.01 (0.97-1.05)	0.00971218	0.016819	0.563633	1.01 (0.98-1.04)	0.0243293	0.0103271	0.018479	0.626655	1.02 (1.00-1.05)	0.0030867	0.0248737	0.901337	1.00 (0.96-1.05)	-0.00924124	0.0411164	0.822347	0.99 (0.91-1.07)	TRUE		29.5026	23.5727	256	0.310587	0.32034	0.00392174	0.00645669	0.544132
		finngen_R12_POLLENALLERG	GCST90026071	30	0.15904	0.170368	0.35854	1.17 (0.84-1.64)	-0.0805141	0.0879484	0.359945	0.92 (0.78-1.10)	-0.164213	0.0582816	0.00483873	0.408872	0.85 (0.76-0.95)	-0.0181644	0.166747	0.914005	0.98 (0.71-1.36)	-0.0181644	0.199503	0.928081	0.98 (0.66-1.45)	TRUE		21.4868	2.07487	29	0.126072	0.0533098	-0.0223001	0.0108148	0.0485975
		finngen_R12_POLLENALLERG	GCST90026117	27	0.310971	0.185971	0.106967	1.36 (0.95-1.96)	0.11549	0.104015	0.26686	1.12 (0.92-1.38)	0.149504	0.0706576	0.0343534	0.676673	1.16 (1.01-1.33)	0.0899918	0.191796	0.642834	1.09 (0.75-1.59)	-0.0372763	0.206226	0.857962	0.96 (0.64-1.44)	TRUE		22.3968	1.93943	26	0.120945	0.11905	-0.0105651	0.0109316	0.343065
		finngen_R12_POLLENALLERG	GCST90026136	27	0.133256	0.112431	0.247071	1.14 (0.92-1.42)	0.0562867	0.0892176	0.528111	1.06 (0.89-1.26)	0.12469	0.0582324	0.0322545	0.676673	1.13 (1.01-1.27)	0.0293738	0.103912	0.77966	1.03 (0.84-1.26)	0.215703	0.156333	0.17941	1.24 (0.91-1.69)	TRUE		21.4621	1.86562	26	0.707061	0.754898	-0.00074632	0.00837887	0.929735
		finngen_R12_POLLENALLERG	GCST90026146	53	-0.03118	0.0275896	0.263706	0.97 (0.92-1.02)	-0.0550271	0.0186131	0.00311291	0.95 (0.91-0.98)	-0.031702	0.0124261	0.0107337	0.604663	0.97 (0.95-0.99)	-0.0603066	0.0298993	0.0488729	0.94 (0.89-1.00)	-0.0680881	0.0350835	0.057719	0.93 (0.87-1.00)	TRUE		22.3881	3.80559	52	0.116573	0.136393	-0.000219642	0.010043	0.982637
		finngen_R12_POLLENALLERG	GCST90026157	28	0.892263	0.327608	0.0113851	2.44 (1.28-4.64)	0.112542	0.184105	0.541007	1.12 (0.78-1.61)	0.260922	0.11992	0.0295695	0.6663	1.30 (1.03-1.64)	-0.0667592	0.406427	0.870751	0.94 (0.42-2.07)	-0.0380575	0.402003	0.925276	0.96 (0.44-2.12)	TRUE		21.9265	1.97301	27	0.299674	0.161047	-0.0250085	0.011959	0.0464276
		finngen_R12_POLLENALLERG	GCST90026179	30	-0.290319	0.172482	0.103459	0.75 (0.53-1.05)	-0.245768	0.125956	0.0510313	0.78 (0.61-1.00)	-0.202837	0.0866382	0.0192219	0.626655	0.82 (0.69-0.97)	-0.24526	0.174765	0.171125	0.78 (0.56-1.10)	-0.298506	0.222274	0.1897	0.74 (0.48-1.15)	TRUE		21.9409	2.11414	29	0.804172	0.826843	0.00625782	0.0106687	0.5622
		finngen_R12_POLLENALLERG	GCST90026195	24	0.254295	0.269455	0.355554	1.29 (0.76-2.19)	0.34783	0.128799	0.00692219	1.42 (1.10-1.82)	0.265586	0.0913871	0.00365888	0.408872	1.30 (1.09-1.56)	0.3885	0.201686	0.0665183	1.47 (0.99-2.19)	0.430144	0.237906	0.0836957	1.54 (0.96-2.45)	TRUE		21.0151	1.62642	23	0.718492	0.768789	0.000678531	0.0152325	0.964872
		finngen_R12_POLLENALLERG	GCST90026202	90	0.0741318	0.0254649	0.00456148	1.08 (1.02-1.13)	0.0582713	0.0207736	0.00503058	1.06 (1.02-1.10)	0.058482	0.0132657	1.04085E-05	0.00351806	1.06 (1.03-1.09)	0.110894	0.0358479	0.00264325	1.12 (1.04-1.20)	-0.00315904	0.0487028	0.948428	1.00 (0.91-1.10)	TRUE		24.1162	6.91314	89	0.445754	0.459976	-0.00586061	0.00812026	0.472376
		finngen_R12_POLLENALLERG	GCST90026205	40	0.0671866	0.0346056	0.0596405	1.07 (1.00-1.14)	0.0765991	0.0347502	0.0275049	1.08 (1.01-1.16)	0.0452705	0.0205477	0.0275816	0.665898	1.05 (1.01-1.09)	0.0869447	0.0387758	0.0307051	1.09 (1.01-1.18)	0.123458	0.0648284	0.0642553	1.13 (1.00-1.28)	TRUE		21.3692	2.75256	39	0.135597	0.14044	-0.00601664	0.00709595	0.401805
		finngen_R12_POLLENALLERG	GCST90026218	100	0.0328671	0.0212976	0.125999	1.03 (0.99-1.08)	0.0244334	0.0201838	0.22607	1.02 (0.98-1.07)	0.0276175	0.0123854	0.0257576	0.665898	1.03 (1.00-1.05)	0.0116673	0.023023	0.613446	1.01 (0.97-1.06)	0.020982	0.0432778	0.628875	1.02 (0.94-1.11)	TRUE		24.1072	7.67472	99	0.00475432	0.00565143	-0.00220329	0.00725458	0.761993
		finngen_R12_POLLENALLERG	GCST90026221	62	-0.0817024	0.0375367	0.0334569	0.92 (0.86-0.99)	-0.0453665	0.0254835	0.0750378	0.96 (0.91-1.00)	-0.0406389	0.0175242	0.0203941	0.626655	0.96 (0.93-0.99)	-0.0524481	0.0470302	0.269139	0.95 (0.87-1.04)	-0.047272	0.0521043	0.36784	0.95 (0.86-1.06)	TRUE		22.9162	4.54435	61	0.911187	0.899321	0.0122808	0.00992759	0.220892
		finngen_R12_POLLENALLERG	GCST90026266	22	0.0271169	0.0350852	0.448628	1.03 (0.96-1.10)	0.0146647	0.0196575	0.455663	1.01 (0.98-1.05)	0.0265427	0.0126604	0.0360359	0.676673	1.03 (1.00-1.05)	-0.0115137	0.0407051	0.780057	0.99 (0.91-1.07)	-0.0106864	0.0436946	0.809162	0.99 (0.91-1.08)	TRUE		21.7458	1.5381	21	0.161506	0.201456	-0.000220176	0.0122557	0.985845
		finngen_R12_POLLENALLERG	GCST90026305	59	-0.0220555	0.0553986	0.692026	0.98 (0.88-1.09)	-0.0528995	0.0505399	0.295244	0.95 (0.86-1.05)	-0.0765216	0.0315255	0.0152122	0.626655	0.93 (0.87-0.99)	-0.0675826	0.0533536	0.210328	0.93 (0.84-1.04)	-0.209817	0.105236	0.0508859	0.81 (0.66-1.00)	TRUE		23.0658	4.3538	58	0.333292	0.315998	-0.0106748	0.00877572	0.228844
