# Supplementary material for: The causal impact of gut microbiota on allergic rhinitis mediated by cerebrospinal fluid metabolites: A study based on Mendelian randomization and mediation analysis
Source: Medicine (Baltimore). 2026 Jul 3;105(27):e49384. doi: 10.1097/MD.0000000000049384 (PMC13336981; doi:10.1097/MD.0000000000049384)
Supplement: Supplementary file 6 [file medi-105-e49384-s006.xlsx]

## Sheet: Supplementary Table 2
Supplementary Table 2. Data with significant p-values in the MR analysis of gut microbiota and allergic rhinitis (including sensitivity analysis and FDR correction)
outcome	exposure	nsnp	b_MR.Egger	se_MR.Egger	pval_MR.Egger	estimate_MR.Egger	b_Weighted.median	se_Weighted.median	pval_Weighted.median	estimate_Weighted.median	b_Inverse.variance.weighted.	se_Inverse.variance.weighted.	pval_Inverse.variance.weighted.	fdr_Inverse.variance.weighted.	estimate_Inverse.variance.weighted.	b_Weighted.mode	se_Weighted.mode	pval_Weighted.mode	estimate_Weighted.mode	b_Simple.mode	se_Simple.mode	pval_Simple.mode	estimate_Simple.mode	correct_causal_direction	steiger_pval	F	R2	Q_df_Inverse.variance.weighted	Q_pval_MR.Egger	Q_pval_Inverse.variance.weighted	egger_intercept	se	pval
finngen_R12_ALLERG_RHINITIS	GCST90032180	13	0.332848	0.453971	0.478776	1.39 (0.57-3.40)	0.188734	0.183559	0.303858	1.21 (0.84-1.73)	0.264617	0.124473	0.0335121	0.681062	1.30 (1.02-1.66)	0.140229	0.222082	0.539603	1.15 (0.74-1.78)	0.659499	0.324476	0.0648416	1.93 (1.02-3.65)	TRUE	2.55657e-74	26.3865	0.0571786	12	0.241426	0.308369	-0.00239367	0.0151538	0.877352
finngen_R12_ALLERG_RHINITIS	GCST90032202	16	-0.446938	0.331962	0.199584	0.64 (0.33-1.23)	-0.126413	0.174305	0.468305	0.88 (0.63-1.24)	-0.272011	0.133768	0.042007	0.684756	0.76 (0.59-0.99)	-0.0593673	0.295846	0.843652	0.94 (0.53-1.68)	-0.0671359	0.311647	0.83234	0.94 (0.51-1.72)	TRUE	1.63306e-77	22.0184	0.0589183	15	0.94536	0.956526	0.00587017	0.0101954	0.573914
finngen_R12_ALLERG_RHINITIS	GCST90032213	20	-0.062282	0.130306	0.638426	0.94 (0.73-1.21)	-0.104365	0.0603283	0.0836379	0.90 (0.80-1.01)	-0.100085	0.0429006	0.0196503	0.669727	0.90 (0.83-0.98)	-0.0919953	0.119628	0.451342	0.91 (0.72-1.15)	-0.0999175	0.118268	0.408714	0.90 (0.72-1.14)	TRUE	3.21302e-94	21.6704	0.0724893	19	0.18644	0.227174	-0.00411995	0.0131761	0.758115
finngen_R12_ALLERG_RHINITIS	GCST90032214	14	-0.0304646	0.10654	0.779796	0.97 (0.79-1.20)	0.123696	0.0780858	0.113169	1.13 (0.97-1.32)	0.122484	0.0553761	0.0269761	0.681062	1.13 (1.01-1.26)	0.158446	0.138655	0.273757	1.17 (0.89-1.54)	0.169216	0.132018	0.222314	1.18 (0.91-1.53)	TRUE	2.38649e-66	21.8845	0.0512419	13	0.571903	0.422879	0.0184841	0.0109996	0.118696
finngen_R12_ALLERG_RHINITIS	GCST90032226	12	0.336881	0.15403	0.0535972	1.40 (1.04-1.89)	0.0474288	0.0637045	0.456566	1.05 (0.93-1.19)	0.121532	0.0600618	0.0430271	0.684756	1.13 (1.00-1.27)	0.0346611	0.0730894	0.644611	1.04 (0.90-1.19)	0.0186945	0.0830025	0.825931	1.02 (0.87-1.20)	TRUE	8.76933e-71	27.5702	0.0551811	11	0.0852743	0.0416567	-0.0243147	0.0161619	0.163377
finngen_R12_ALLERG_RHINITIS	GCST90032250	20	0.0369103	0.0916073	0.691753	1.04 (0.87-1.24)	0.0683836	0.0492585	0.165058	1.07 (0.97-1.18)	0.0707409	0.0337349	0.0359969	0.681062	1.07 (1.00-1.15)	0.0402095	0.0938292	0.673078	1.04 (0.87-1.25)	0.0425664	0.101123	0.678523	1.04 (0.86-1.27)	TRUE	1.2741e-96	22.2863	0.0745399	19	0.0512078	0.0651608	0.00463665	0.0111113	0.681401
finngen_R12_ALLERG_RHINITIS	GCST90032256	22	-0.0739399	0.17109	0.670241	0.93 (0.66-1.30)	-0.0762076	0.0589863	0.196373	0.93 (0.83-1.04)	-0.102008	0.0514814	0.0475396	0.684756	0.90 (0.82-1.00)	0.00316291	0.124335	0.979945	1.00 (0.79-1.28)	-0.264296	0.132997	0.0600957	0.77 (0.59-1.00)	TRUE	1.49959e-104	22.0993	0.0813118	21	0.00178678	0.00270784	-0.00268974	0.0155976	0.86482
finngen_R12_ALLERG_RHINITIS	GCST90032258	12	0.0916299	0.104588	0.401527	1.10 (0.89-1.35)	0.0799067	0.0564648	0.157021	1.08 (0.97-1.21)	0.111802	0.0390968	0.00424159	0.362457	1.12 (1.04-1.21)	0.054058	0.0819068	0.522837	1.06 (0.90-1.24)	0.0661866	0.0862177	0.458846	1.07 (0.90-1.27)	TRUE	1.4458e-57	22.3886	0.0449293	11	0.157553	0.210705	0.00277196	0.0128504	0.833551
finngen_R12_ALLERG_RHINITIS	GCST90032274	23	-0.0473657	0.06366	0.465095	0.95 (0.84-1.08)	-0.0547435	0.038267	0.152555	0.95 (0.88-1.02)	-0.060803	0.0267176	0.02286	0.681062	0.94 (0.89-0.99)	-0.036761	0.065072	0.577838	0.96 (0.85-1.10)	-0.0434868	0.0692979	0.536768	0.96 (0.84-1.10)	TRUE	2.92911e-113	22.5512	0.0867379	22	0.059088	0.0764902	-0.00273836	0.0110989	0.807518
finngen_R12_ALLERG_RHINITIS	GCST90032280	18	0.0481036	0.077114	0.541552	1.05 (0.90-1.22)	0.0829209	0.0517305	0.108948	1.09 (0.98-1.20)	0.100136	0.0377493	0.00798609	0.472177	1.11 (1.03-1.19)	0.0377002	0.095126	0.6968	1.04 (0.86-1.25)	0.0436392	0.0920384	0.641432	1.04 (0.87-1.25)	TRUE	7.32107e-90	22.8278	0.0687084	17	0.710927	0.731462	0.00769243	0.0099411	0.450331
finngen_R12_ALLERG_RHINITIS	GCST90032299	19	0.141345	0.153633	0.370436	1.15 (0.85-1.56)	0.0892062	0.0772569	0.248225	1.09 (0.94-1.27)	0.127627	0.0547831	0.0198228	0.669727	1.14 (1.02-1.26)	0.0803211	0.14812	0.594284	1.08 (0.81-1.45)	0.0834959	0.158791	0.60543	1.09 (0.80-1.48)	TRUE	2.13386e-91	22.0868	0.0701778	18	0.30397	0.364689	-0.00101118	0.0104695	0.924187
finngen_R12_ALLERG_RHINITIS	GCST90032302	14	0.0860454	0.101073	0.411257	1.09 (0.89-1.33)	0.0612405	0.0395376	0.121401	1.06 (0.98-1.15)	0.08667	0.0297944	0.0036266	0.362457	1.09 (1.03-1.16)	0.0574979	0.0647073	0.390372	1.06 (0.93-1.20)	0.0588072	0.0697831	0.414624	1.06 (0.92-1.22)	TRUE	3.01141e-66	21.8443	0.0511467	13	0.661249	0.735593	0.000126839	0.0196119	0.994946
finngen_R12_ALLERG_RHINITIS	GCST90032312	21	-0.516275	0.320099	0.123262	0.60 (0.32-1.12)	-0.142659	0.129852	0.27193	0.87 (0.67-1.12)	-0.187474	0.0919562	0.0414769	0.684756	0.83 (0.69-0.99)	0.0880614	0.252665	0.731084	1.09 (0.67-1.79)	0.0734741	0.270563	0.788744	1.08 (0.63-1.83)	TRUE	1.69542e-100	21.7703	0.0764627	20	0.68119	0.666607	0.0119876	0.0111784	0.296979
finngen_R12_ALLERG_RHINITIS	GCST90032332	29	0.514587	0.188519	0.0110229	1.67 (1.16-2.42)	0.160399	0.115584	0.16522	1.17 (0.94-1.47)	0.212255	0.0762324	0.00536406	0.362457	1.24 (1.06-1.44)	0.0856121	0.204414	0.678546	1.09 (0.73-1.63)	0.151485	0.245107	0.541546	1.16 (0.72-1.88)	TRUE	4.5785e-142	22.1714	0.107531	28	0.14828	0.0839746	-0.0220526	0.0122238	0.082388
finngen_R12_ALLERG_RHINITIS	GCST90032355	14	0.0457387	0.230327	0.845915	1.05 (0.67-1.64)	0.283824	0.126757	0.0251481	1.33 (1.04-1.70)	0.257397	0.0916995	0.00500107	0.362457	1.29 (1.08-1.55)	0.0694478	0.213773	0.75045	1.07 (0.71-1.63)	0.415598	0.22856	0.09212	1.52 (0.97-2.37)	TRUE	9.89679e-69	22.5886	0.0528826	13	0.821088	0.807572	0.0141589	0.0141339	0.33623
finngen_R12_ALLERG_RHINITIS	GCST90032376	33	-0.0602159	0.0784408	0.448496	0.94 (0.81-1.10)	-0.0860833	0.0510388	0.0916755	0.92 (0.83-1.01)	-0.0789035	0.0362895	0.0296839	0.681062	0.92 (0.86-0.99)	-0.0847728	0.103065	0.416869	0.92 (0.75-1.12)	-0.0961203	0.108691	0.383108	0.91 (0.73-1.12)	TRUE	4.27281e-168	22.4185	0.123717	32	0.913917	0.931761	-0.00240305	0.00894238	0.789921
finngen_R12_ALLERG_RHINITIS	GCST90032387	23	-0.140812	0.110282	0.2156	0.87 (0.70-1.08)	-0.000289919	0.0504651	0.995416	1.00 (0.91-1.10)	-0.0786977	0.037274	0.034744	0.681062	0.92 (0.86-0.99)	0.0208744	0.0875309	0.813716	1.02 (0.86-1.21)	0.0341086	0.0833905	0.686477	1.03 (0.88-1.22)	TRUE	8.72428e-111	22.0971	0.0849981	22	0.0510579	0.0593782	0.00696643	0.0112192	0.541322
finngen_R12_ALLERG_RHINITIS	GCST90032388	18	-0.000724307	0.146291	0.996111	1.00 (0.75-1.33)	-0.060462	0.0905276	0.504207	0.94 (0.79-1.12)	-0.116734	0.0589069	0.0475159	0.684756	0.89 (0.79-1.00)	0.0503943	0.164948	0.763682	1.05 (0.76-1.45)	-0.363949	0.193535	0.0772811	0.69 (0.48-1.02)	TRUE	7.25777e-83	21.3396	0.0642494	17	0.0804511	0.0799077	-0.0108991	0.0119216	0.37417
finngen_R12_ALLERG_RHINITIS	GCST90032392	16	-0.588017	0.503499	0.262368	0.56 (0.21-1.49)	-0.151791	0.287649	0.59771	0.86 (0.49-1.51)	-0.425462	0.209227	0.0420027	0.684756	0.65 (0.43-0.98)	0.0675767	0.509259	0.896197	1.07 (0.39-2.90)	0.086964	0.528619	0.871525	1.09 (0.39-3.07)	TRUE	7.22281e-76	21.7337	0.0581604	15	0.602345	0.665717	0.00338286	0.00953062	0.72792
finngen_R12_ALLERG_RHINITIS	GCST90032411	19	-0.0836865	0.160028	0.607758	0.92 (0.67-1.26)	-0.133477	0.10312	0.19553	0.88 (0.71-1.07)	-0.150586	0.0714246	0.0350029	0.681062	0.86 (0.75-0.99)	-0.00185763	0.178071	0.991791	1.00 (0.70-1.42)	0.0514824	0.204171	0.803779	1.05 (0.71-1.57)	TRUE	6.17265e-96	23.0363	0.0731872	18	0.494075	0.547891	-0.00428688	0.00917639	0.646314
finngen_R12_ALLERG_RHINITIS	GCST90032412	25	-0.0448984	0.132449	0.737696	0.96 (0.74-1.24)	-0.0816377	0.0805399	0.310759	0.92 (0.79-1.08)	-0.110486	0.0558185	0.0477737	0.684756	0.90 (0.80-1.00)	0.021263	0.16029	0.895573	1.02 (0.75-1.40)	0.0436729	0.163016	0.791061	1.04 (0.76-1.44)	TRUE	6.01709e-122	22.0828	0.0923277	24	0.365192	0.403603	-0.00461553	0.00838433	0.587287
finngen_R12_ALLERG_RHINITIS	GCST90032424	14	-0.0377469	0.267611	0.890169	0.96 (0.57-1.63)	0.0875349	0.140583	0.533511	1.09 (0.83-1.44)	0.207088	0.0966919	0.0322154	0.681062	1.23 (1.02-1.49)	-0.010613	0.232822	0.964334	0.99 (0.63-1.56)	-0.010613	0.241942	0.965678	0.99 (0.62-1.59)	TRUE	8.17536e-69	22.7094	0.0531651	13	0.320673	0.318953	0.0116645	0.0117616	0.3409
finngen_R12_ALLERG_RHINITIS	GCST90032460	26	-0.0691337	0.154256	0.658046	0.93 (0.69-1.26)	0.105462	0.0821951	0.199467	1.11 (0.95-1.31)	0.13299	0.0586712	0.0234086	0.681062	1.14 (1.02-1.28)	0.0953595	0.149457	0.52925	1.10 (0.82-1.47)	0.0910731	0.157805	0.569016	1.10 (0.80-1.49)	TRUE	6.7701e-122	21.307	0.0926611	25	0.31399	0.260434	0.0129981	0.00908341	0.16533
finngen_R12_ALLERG_RHINITIS	GCST90032484	20	0.237733	0.426088	0.583757	1.27 (0.55-2.92)	0.190154	0.227706	0.40367	1.21 (0.77-1.89)	0.379997	0.16152	0.0186408	0.669727	1.46 (1.07-2.01)	0.13199	0.437664	0.766249	1.14 (0.48-2.69)	0.13199	0.432161	0.763368	1.14 (0.49-2.66)	TRUE	4.58948e-94	21.6231	0.0723314	19	0.21915	0.261823	0.00384058	0.0104289	0.716974
finngen_R12_ALLERG_RHINITIS	GCST90032491	17	0.876032	0.360628	0.0281686	2.40 (1.18-4.87)	0.258677	0.188338	0.169605	1.30 (0.90-1.87)	0.397792	0.134234	0.00304225	0.362457	1.49 (1.14-1.94)	0.335299	0.335778	0.332864	1.40 (0.72-2.70)	0.380466	0.32928	0.264871	1.46 (0.77-2.79)	TRUE	2.9117e-78	21.3154	0.0606111	16	0.451485	0.382979	-0.0173621	0.0121515	0.173555
finngen_R12_ALLERG_RHINITIS	GCST90032499	21	0.0727947	0.136694	0.600528	1.08 (0.82-1.41)	0.0922943	0.0647131	0.153809	1.10 (0.97-1.24)	0.0852773	0.0425654	0.04513	0.684756	1.09 (1.00-1.18)	0.193025	0.12491	0.137949	1.21 (0.95-1.55)	0.216047	0.122008	0.0918418	1.24 (0.98-1.58)	TRUE	7.49474e-104	22.6994	0.0797116	20	0.0720621	0.0950315	0.00112835	0.011418	0.922315
finngen_R12_ALLERG_RHINITIS	GCST90032507	16	0.25984	0.30587	0.409891	1.30 (0.71-2.36)	0.317455	0.176366	0.0718637	1.37 (0.97-1.94)	0.438671	0.118215	0.000206605	0.0488622	1.55 (1.23-1.95)	0.0600237	0.334646	0.860052	1.06 (0.55-2.05)	0.76423	0.390634	0.0693033	2.15 (1.00-4.62)	TRUE	1.67979e-74	21.8686	0.0585183	15	0.0555776	0.0641502	0.00795053	0.0117877	0.510994
finngen_R12_ALLERG_RHINITIS	GCST90032527	18	-0.16741	0.293273	0.576043	0.85 (0.48-1.50)	-0.112102	0.105677	0.288785	0.89 (0.73-1.10)	-0.161861	0.0728857	0.0263683	0.681062	0.85 (0.74-0.98)	-0.034066	0.187351	0.857867	0.97 (0.67-1.40)	-0.0431662	0.190931	0.823833	0.96 (0.66-1.39)	TRUE	1.10295e-86	22.1824	0.0667751	17	0.200236	0.251382	0.0003122	0.015833	0.984512
finngen_R12_ALLERG_RHINITIS	GCST90032537	26	0.698177	0.306001	0.0316751	2.01 (1.10-3.66)	0.209663	0.199296	0.29279	1.23 (0.83-1.82)	0.337609	0.133176	0.0112427	0.590864	1.40 (1.08-1.82)	0.118395	0.426878	0.783792	1.13 (0.49-2.60)	0.118395	0.445208	0.792473	1.13 (0.47-2.69)	TRUE	1.84245e-123	21.6721	0.0942435	25	0.110712	0.0839083	-0.0145701	0.0106511	0.184003
finngen_R12_ALLERG_RHINITIS	GCST90032563	14	-0.0960227	0.445619	0.833011	0.91 (0.38-2.18)	-0.403517	0.274313	0.141288	0.67 (0.39-1.14)	-0.450473	0.1911	0.0184105	0.669727	0.64 (0.44-0.93)	-0.138028	0.489057	0.782208	0.87 (0.33-2.27)	-0.148223	0.519525	0.779906	0.86 (0.31-2.39)	TRUE	3.6882e-64	21.2691	0.0498075	13	0.26206	0.269763	-0.0102148	0.0113108	0.384243
finngen_R12_ALLERG_RHINITIS	GCST90032568	17	0.00137584	0.161135	0.9933	1.00 (0.73-1.37)	-0.136382	0.105202	0.194845	0.87 (0.71-1.07)	-0.155079	0.0727196	0.0329604	0.681062	0.86 (0.74-0.99)	-0.174831	0.178371	0.341601	0.84 (0.59-1.19)	-0.196449	0.206028	0.354518	0.82 (0.55-1.23)	TRUE	6.78636e-80	21.6432	0.0615383	16	0.387101	0.372692	-0.0112686	0.0102747	0.290052
finngen_R12_ALLERG_RHINITIS	GCST90032596	17	0.132395	0.199284	0.516546	1.14 (0.77-1.69)	0.301238	0.105194	0.0041878	1.35 (1.10-1.66)	0.293966	0.073752	6.72322e-05	0.0318008	1.34 (1.16-1.55)	0.389507	0.176766	0.0425545	1.48 (1.04-2.09)	0.424005	0.1747	0.0274013	1.53 (1.09-2.15)	TRUE	2.42432e-76	21.0163	0.059764	16	0.231303	0.238451	0.0122652	0.0137819	0.387544
finngen_R12_ALLERG_RHINITIS	GCST90032597	13	0.310684	0.179559	0.111502	1.36 (0.96-1.94)	0.228042	0.110537	0.0391095	1.26 (1.01-1.56)	0.187862	0.0769211	0.0145953	0.669727	1.21 (1.04-1.40)	0.231322	0.177329	0.216536	1.26 (0.89-1.78)	0.235118	0.194777	0.250645	1.27 (0.86-1.85)	TRUE	1.69338e-59	21.229	0.0461625	12	0.331889	0.361687	-0.0103592	0.0134825	0.458461
