# Supplementary material for: The causal impact of gut microbiota on allergic rhinitis mediated by cerebrospinal fluid metabolites: A study based on Mendelian randomization and mediation analysis
Source: Medicine (Baltimore). 2026 Jul 3;105(27):e49384. doi: 10.1097/MD.0000000000049384 (PMC13336981; doi:10.1097/MD.0000000000049384)
Supplement: Supplementary file 7 [file medi-105-e49384-s007.xlsx]

## Sheet: Supplementary Table 3
Supplementary Table 3. SNP data of two phenotypes obtained after FDR correction of p-values from MR analysis of gut microbiota and allergic rhinitis.
UBA11963 sp002362595 abundance in stool	SNP	effect_allele.exposure	other_allele.exposure	effect_allele.outcome	other_allele.outcome	beta.exposure	beta.outcome	eaf.exposure	eaf.outcome	remove	palindromic	ambiguous	id.outcome	chr.outcome	pos.outcome	pval.outcome	se.outcome	samplesize.outcome	outcome	mr_keep.outcome	pval_origin.outcome	chr.exposure	pos.exposure	se.exposure	pval.exposure	samplesize.exposure	exposure	mr_keep.exposure	pval_origin.exposure	id.exposure	action	SNP_index	mr_keep	R2	F
	rs112900994	A	G	A	G	-0.17306	0.0714886	0.0109391	0.986409	FALSE	FALSE	FALSE	075gAe	18	65928374	0.163148	0.0512624	490219	outcome	TRUE	reported	18	65928374	0.0387674	8e-06	5959	GCST90032596	TRUE	reported	Kemxif	2	1	TRUE	0.00333301	19.9211
	rs113716419	G	C	G	C	-0.06903	-0.0345713	0.0813813	0.0799322	FALSE	TRUE	FALSE	075gAe	11	131441260	0.107285	0.021466	490219	outcome	TRUE	reported	11	131441260	0.0150328	4.4e-06	5959	GCST90032596	TRUE	reported	Kemxif	2	1	TRUE	0.00352605	21.079
	rs115619158	A	C	A	C	-0.118141	0.0520125	0.0245957	0.971251	FALSE	FALSE	FALSE	075gAe	2	148542970	0.142	0.0354215	490219	outcome	TRUE	reported	2	148542970	0.026259	6.8e-06	5959	GCST90032596	TRUE	reported	Kemxif	2	1	TRUE	0.00338531	20.2348
	rs12712051	C	T	C	T	0.128722	0.0369466	0.0208685	0.973478	FALSE	FALSE	FALSE	075gAe	2	99625057	0.30658	0.0361362	490219	outcome	TRUE	reported	2	99625057	0.0283621	5.7e-06	5959	GCST90032596	TRUE	reported	Kemxif	2	1	TRUE	0.00344474	20.5913
	rs13425414	C	G	C	G	0.0519967	0.0429942	0.140976	0.149084	FALSE	TRUE	FALSE	075gAe	2	68915135	0.00790078	0.0161859	490219	outcome	TRUE	reported	2	68915135	0.0116966	8.8e-06	5959	GCST90032596	TRUE	reported	Kemxif	2	1	TRUE	0.00330538	19.7554
	rs138851866	T	C	T	C	-0.0690738	-0.0215321	0.0991935	0.899667	FALSE	FALSE	FALSE	075gAe	16	20149605	0.279008	0.0198901	490219	outcome	TRUE	reported	16	20149605	0.0140745	9.2e-07	5959	GCST90032596	TRUE	reported	Kemxif	2	1	TRUE	0.00402565	24.0777
	rs1396817	T	C	T	C	-0.0461664	-0.0123746	0.201196	0.790665	FALSE	FALSE	FALSE	075gAe	4	57823683	0.38957	0.0143824	490219	outcome	TRUE	reported	4	57823683	0.0102593	6.8e-06	5959	GCST90032596	TRUE	reported	Kemxif	2	1	TRUE	0.00338665	20.2428
	rs142752382	C	T	C	T	0.0755239	0.0162132	0.0675492	0.928499	FALSE	FALSE	FALSE	075gAe	8	54987057	0.476394	0.0227677	490219	outcome	TRUE	reported	8	54987057	0.0163075	3.6e-06	5959	GCST90032596	TRUE	reported	Kemxif	2	1	TRUE	0.00358641	21.4412
	rs189876645	T	C	T	C	0.100774	0.0559276	0.0337542	0.969923	FALSE	FALSE	FALSE	075gAe	12	17629256	0.0992476	0.0339262	490219	outcome	TRUE	reported	12	17629256	0.0225381	7.8e-06	5959	GCST90032596	TRUE	reported	Kemxif	2	1	TRUE	0.00334375	19.9856
	rs193297453	A	G	A	G	-0.158937	-0.0823059	0.0137842	0.982962	FALSE	FALSE	FALSE	075gAe	4	178901606	0.0797535	0.046975	490219	outcome	TRUE	reported	4	178901606	0.0355526	7.8e-06	5959	GCST90032596	TRUE	reported	Kemxif	2	1	TRUE	0.00334256	19.9784
	rs4245795	A	G	A	G	-0.0845815	-0.0502253	0.0545593	0.950779	FALSE	FALSE	FALSE	075gAe	2	43873732	0.06267	0.0269807	490219	outcome	TRUE	reported	2	43873732	0.0178467	2.1e-06	5959	GCST90032596	TRUE	reported	Kemxif	2	1	TRUE	0.00375515	22.4538
	rs58001385	G	A	G	A	0.0929244	0.0432502	0.0512582	0.946883	FALSE	FALSE	FALSE	075gAe	16	84650085	0.096097	0.0259905	490219	outcome	TRUE	reported	16	84650085	0.018421	4.5e-07	5959	GCST90032596	TRUE	reported	Kemxif	2	1	TRUE	0.00425216	25.4383
	rs6495362	G	A	G	A	0.0409869	0.0183648	0.274682	0.719476	FALSE	FALSE	FALSE	075gAe	15	79009113	0.157522	0.0129928	490219	outcome	TRUE	reported	15	79009113	0.00924428	9.3e-06	5959	GCST90032596	TRUE	reported	Kemxif	2	1	TRUE	0.00328806	19.6516
	rs7530260	A	C	A	C	0.0400799	0.00220308	0.294637	0.709651	FALSE	FALSE	FALSE	075gAe	1	110379690	0.863625	0.0128264	490219	outcome	TRUE	reported	1	110379690	0.00895236	7.6e-06	5959	GCST90032596	TRUE	reported	Kemxif	2	1	TRUE	0.00335233	20.037
	rs77316136	C	T	C	T	0.0570424	0.0042474	0.114283	0.888521	FALSE	FALSE	FALSE	075gAe	5	9713929	0.81885	0.0185457	490219	outcome	TRUE	reported	5	9713929	0.0128448	9e-06	5959	GCST90032596	TRUE	reported	Kemxif	2	1	TRUE	0.00329862	19.7149
	rs78624346	A	G	A	G	0.0800601	0.0443308	0.0620487	0.936438	FALSE	FALSE	FALSE	075gAe	14	35113293	0.063596	0.023898	490219	outcome	TRUE	reported	14	35113293	0.0169242	2.2e-06	5959	GCST90032596	TRUE	reported	Kemxif	2	1	TRUE	0.00374123	22.3702
	rs79375195	C	G	C	G	-0.172463	-0.0439666	0.0116771	0.0145524	FALSE	TRUE	FALSE	075gAe	13	98939355	0.390915	0.0512456	490219	outcome	TRUE	reported	13	98939355	0.0382672	6.6e-06	5959	GCST90032596	TRUE	reported	Kemxif	2	1	TRUE	0.00339694	20.3045
Peptococcia abundance	SNP	effect_allele.exposure	other_allele.exposure	effect_allele.outcome	other_allele.outcome	beta.exposure	beta.outcome	eaf.exposure	eaf.outcome	remove	palindromic	ambiguous	id.outcome	chr.outcome	pos.outcome	pval.outcome	se.outcome	samplesize.outcome	outcome	mr_keep.outcome	pval_origin.outcome	chr.exposure	pos.exposure	se.exposure	pval.exposure	samplesize.exposure	exposure	mr_keep.exposure	pval_origin.exposure	id.exposure	action	SNP_index	mr_keep	R2	F
	rs11636483	G	A	G	A	0.0314411	0.0263406	0.214816	0.783979	FALSE	FALSE	FALSE	aDn0i1	15	98576923	0.0630986	0.0141731	490219	outcome	TRUE	reported	15	98576923	0.0065379	1.5e-06	5959	GCST90032507	TRUE	reported	EFTTIz	2	1	TRUE	0.00386601	23.1192
	rs117324043	G	A	G	A	0.105015	-0.0424759	0.0172182	0.983598	FALSE	FALSE	FALSE	aDn0i1	16	83673662	0.361416	0.0465403	490219	outcome	TRUE	reported	16	83673662	0.0199828	1.5e-07	5959	GCST90032507	TRUE	reported	EFTTIz	2	1	TRUE	0.00461327	27.6086
	rs118001416	T	C	T	C	0.0851919	0.0482738	0.0192405	0.982546	FALSE	FALSE	FALSE	aDn0i1	15	26299063	0.279469	0.0446355	490219	outcome	TRUE	reported	15	26299063	0.019032	7.6e-06	5959	GCST90032507	TRUE	reported	EFTTIz	2	1	TRUE	0.00335117	20.03
	rs1426538	G	A	G	A	-0.023519	-0.0364748	0.473414	0.529327	FALSE	FALSE	FALSE	aDn0i1	4	101528748	0.001821	0.0116983	490219	outcome	TRUE	reported	4	101528748	0.00526563	8e-06	5959	GCST90032507	TRUE	reported	EFTTIz	2	1	TRUE	0.00333666	19.943
	rs145157290	T	C	T	C	0.0915575	0.0891454	0.0162194	0.98231	FALSE	FALSE	FALSE	aDn0i1	8	132424225	0.0419653	0.0438306	490219	outcome	TRUE	reported	8	132424225	0.0207063	9.8e-06	5959	GCST90032507	TRUE	reported	EFTTIz	2	1	TRUE	0.00327029	19.5451
	rs147216201	T	C	T	C	-0.0420249	-0.0482761	0.0876367	0.918922	FALSE	FALSE	FALSE	aDn0i1	12	97791331	0.0233088	0.0212826	490219	outcome	TRUE	reported	12	97791331	0.00931471	6.4e-06	5959	GCST90032507	TRUE	reported	EFTTIz	2	1	TRUE	0.00340424	20.3483
	rs55684138	G	A	G	A	0.0249835	0.0160404	0.394056	0.620044	FALSE	FALSE	FALSE	aDn0i1	7	155529686	0.182962	0.0120451	490219	outcome	TRUE	reported	7	155529686	0.005513	5.8e-06	5959	GCST90032507	TRUE	reported	EFTTIz	2	1	TRUE	0.0034345	20.5298
	rs56090528	C	T	C	T	-0.0553911	0.0165425	0.0480379	0.95153	FALSE	FALSE	FALSE	aDn0i1	2	121964032	0.544222	0.0272779	490219	outcome	TRUE	reported	2	121964032	0.0123338	7.1e-06	5959	GCST90032507	TRUE	reported	EFTTIz	2	1	TRUE	0.00337323	20.1623
	rs56373945	C	A	C	A	0.0272579	-0.00909418	0.250761	0.748858	FALSE	FALSE	FALSE	aDn0i1	5	25678659	0.50071	0.0135054	490219	outcome	TRUE	reported	5	25678659	0.00611214	8.2e-06	5959	GCST90032507	TRUE	reported	EFTTIz	2	1	TRUE	0.00332643	19.8816
	rs56954864	C	T	C	T	0.114354	0.114991	0.0102521	0.991077	FALSE	FALSE	FALSE	aDn0i1	8	138293759	0.0650249	0.0623231	490219	outcome	TRUE	reported	8	138293759	0.0258245	9.5e-06	5959	GCST90032507	TRUE	reported	EFTTIz	2	1	TRUE	0.00327974	19.6017
	rs6951656	A	C	A	C	-0.0237689	-0.00709911	0.45716	0.535583	FALSE	FALSE	FALSE	aDn0i1	7	91403759	0.542639	0.0116603	490219	outcome	TRUE	reported	7	91403759	0.00523949	5.7e-06	5959	GCST90032507	TRUE	reported	EFTTIz	2	1	TRUE	0.00344167	20.5728
	rs6956284	G	A	G	A	0.026021	-0.0011785	0.327036	0.666847	FALSE	FALSE	FALSE	aDn0i1	7	142029828	0.924282	0.0123999	490219	outcome	TRUE	reported	7	142029828	0.00561419	3.6e-06	5959	GCST90032507	TRUE	reported	EFTTIz	2	1	TRUE	0.00359201	21.4747
	rs74555710	T	C	T	C	0.0613978	0.0719178	0.0394072	0.958546	FALSE	FALSE	FALSE	aDn0i1	5	136081652	0.0152076	0.0296276	490219	outcome	TRUE	reported	5	136081652	0.0132534	3.6e-06	5959	GCST90032507	TRUE	reported	EFTTIz	2	1	TRUE	0.00358853	21.4538
	rs75439213	C	T	C	T	0.0838471	0.0218236	0.0248059	0.97207	FALSE	FALSE	FALSE	aDn0i1	3	97137238	0.540201	0.0356298	490219	outcome	TRUE	reported	3	97137238	0.01682	6.2e-07	5959	GCST90032507	TRUE	reported	EFTTIz	2	1	TRUE	0.00415282	24.8415
	rs77498389	A	G	A	G	0.142002	-0.00994336	0.010378	0.987228	FALSE	FALSE	FALSE	aDn0i1	11	105670974	0.851585	0.0531455	490219	outcome	TRUE	reported	11	105670974	0.0259126	4.3e-08	5959	GCST90032507	TRUE	reported	EFTTIz	2	1	TRUE	0.0050143	30.0207
	rs78519767	T	C	T	C	0.0448682	0.0181125	0.0759312	0.923487	FALSE	FALSE	FALSE	aDn0i1	7	131508379	0.407983	0.0218896	490219	outcome	TRUE	reported	7	131508379	0.009845	5.2e-06	5959	GCST90032507	TRUE	reported	EFTTIz	2	1	TRUE	0.00347345	20.7634763659375
