# Supplementary material for: The causal impact of gut microbiota on allergic rhinitis mediated by cerebrospinal fluid metabolites: A study based on Mendelian randomization and mediation analysis
Source: Medicine (Baltimore). 2026 Jul 3;105(27):e49384. doi: 10.1097/MD.0000000000049384 (PMC13336981; doi:10.1097/MD.0000000000049384)
Supplement: Supplementary file 8 [file medi-105-e49384-s008.xlsx]

## Sheet: Supplementary Table 6
Supplementary Table 6. MR Analysis Results of CSF Metabolites and Allergic Rhinitis (Including Sensitivity Analysis and FDR Correction)
outcome	exposure	nsnp	b_MR Egger	se_MR Egger	pval_MR Egger	estimate_MR Egger	b_Weighted median	se_Weighted median	pval_Weighted median	estimate_Weighted median	b_Inverse variance weighted	se_Inverse variance weighted	pval_Inverse variance weighted	estimate_Inverse variance weighted	b_Weighted mode	se_Weighted mode	pval_Weighted mode	estimate_Weighted mode	b_Simple mode	se_Simple mode	pval_Simple mode	estimate_Simple mode	correct_causal_direction	steiger_pval	F	R2	Q_df_Inverse variance weighted	Q_pval_MR Egger	Q_pval_Inverse variance weighted	egger_intercept	se	pval
outcome	GCST90026202	90	0.0457916899460616	0.019656519974635	0.0221170936152618	1.05 (1.01-1.09)	0.0518005292390231	0.0149465793262799	0.000528830749839829	1.05 (1.02-1.08)	0.0439741741259302	0.0100066841329563	1.11038182671106e-05	1.04 (1.02-1.07)	0.0478770438772849	0.0286726436134996	0.098476391023375	1.05 (0.99-1.11)	0.0124709690720721	0.0337837968962855	0.712899736563707	1.01 (0.95-1.08)	TRUE	NA	24.1162026967507	6.91314389927555	89	0.32795141066947	0.355037908647663	-0.00068132	0.0062743958636548	0.913777009202382
