# Supplementary material for: The causal impact of gut microbiota on allergic rhinitis mediated by cerebrospinal fluid metabolites: A study based on Mendelian randomization and mediation analysis
Source: Medicine (Baltimore). 2026 Jul 3;105(27):e49384. doi: 10.1097/MD.0000000000049384 (PMC13336981; doi:10.1097/MD.0000000000049384)
Supplement: Supplementary file 9 [file medi-105-e49384-s009.xlsx]

## Sheet: Supplementary Table 9
Supplementary Table 9. Mendelian Randomization Analysis Results of Brain Functional Networks and Allergic Diseases (only phenotypes with significant FDR correction are retained, and only components with significant p-values are listed)
outcome	exposure	nsnp	b_MR.Egger	se_MR.Egger	pval_MR.Egger	estimate_MR.Egger	b_Weighted.median	se_Weighted.median	pval_Weighted.median	estimate_Weighted.median	b_Inverse.variance.weighted.	se_Inverse.variance.weighted.	pval_Inverse.variance.weighted.	fdr_Inverse.variance.weighted.	estimate_Inverse.variance.weighted.	b_Weighted.mode	se_Weighted.mode	pval_Weighted.mode	estimate_Weighted.mode	b_Simple.mode	se_Simple.mode	pval_Simple.mode	estimate_Simple.mode	correct_causal_direction	steiger_pval	F	R2	Q_df_Inverse.variance.weighted	Q_pval_MR.Egger	Q_pval_Inverse.variance.weighted	egger_intercept	se	pval
finngen_R12_L12_URTICA_ALLERG	ukbiobank_ica_rest_node_pheno31_april2021	37	-0.523852	0.276712	0.0666325	0.59 (0.34-1.02)	-0.426415	0.143418	0.00294684	0.65 (0.49-0.86)	-0.380076	0.0947808	6.07051e-05	0.0115947	0.68 (0.57-0.82)	-0.476013	0.223449	0.0400505	0.62 (0.40-0.96)	-0.558587	0.263746	0.0411561	0.57 (0.34-0.96)	TRUE	8.65375e-244	34.8783	0.0387844	36	0.475943	0.509163	0.00844505	0.0152702	0.583751
finngen_R12_L12_URTICA_ALLERG	ukbiobank_ica_rest_node_pheno56_april2021	47	-0.142092	0.274366	0.607071	0.87 (0.51-1.49)	-0.392932	0.139185	0.00475627	0.68 (0.51-0.89)	-0.319163	0.0860002	0.000206289	0.0197006	0.73 (0.61-0.86)	-0.368185	0.198049	0.0694225	0.69 (0.47-1.02)	-0.34615	0.301125	0.256282	0.71 (0.39-1.28)	TRUE	1.21111e-287	32.6675	0.0464214	46	0.0564282	0.0616265	-0.010043	0.0144887	0.491769
finngen_R12_L12_URTICA_ALLERG	ukbiobank_ica_rest_node_pheno28_april2021	41	-0.40199	0.268953	0.143054	0.67 (0.39-1.13)	-0.323362	0.142917	0.0236612	0.72 (0.55-0.96)	-0.3413	0.0948559	0.000320569	0.0204096	0.71 (0.59-0.86)	-0.195812	0.20922	0.354933	0.82 (0.55-1.24)	0.0512641	0.292331	0.861679	1.05 (0.59-1.87)	TRUE	7.82857e-268	34.4292	0.042551	40	0.405149	0.446736	0.00337186	0.0139448	0.810202
finngen_R12_L12_URTICA_ALLERG	ukbiobank_ica_rest_edge_pheno918_april2021	27	0.289275	0.333102	0.393421	1.34 (0.70-2.57)	0.469974	0.198176	0.0177162	1.60 (1.08-2.36)	0.451809	0.130624	0.000542497	0.0259042	1.57 (1.22-2.03)	0.483697	0.323051	0.146364	1.62 (0.86-3.06)	0.568546	0.351671	0.118014	1.77 (0.89-3.52)	TRUE	5.15746e-119	23.8733	0.0194753	26	0.516882	0.557416	0.00880805	0.0166056	0.600496
finngen_R12_L12_URTICA_ALLERG	ukbiobank_ica_rest_node_pheno41_april2021	23	-0.325612	0.320196	0.320768	0.72 (0.39-1.35)	-0.390103	0.178336	0.028709	0.68 (0.48-0.96)	-0.41359	0.12355	0.000815277	0.025953	0.66 (0.52-0.84)	-0.36501	0.291667	0.223911	0.69 (0.39-1.23)	-0.299979	0.31173	0.346356	0.74 (0.40-1.36)	TRUE	1.45046e-117	27.4623	0.0190253	22	0.54951	0.605245	-0.00521892	0.0175232	0.768761
finngen_R12_L12_URTICA_ALLERG	ukbiobank_ica_rest_node_pheno59_april2021	57	-0.34514	0.253712	0.179265	0.71 (0.43-1.16)	-0.258147	0.141915	0.0689064	0.77 (0.58-1.02)	-0.325483	0.0970454	0.000796742	0.025953	0.72 (0.60-0.87)	-0.264437	0.242711	0.280595	0.77 (0.48-1.24)	-0.312352	0.315929	0.327073	0.73 (0.39-1.36)	TRUE	0	29.7034	0.0511053	56	0.503075	0.540933	0.000963618	0.0114914	0.933476
finngen_R12_L12_URTICA_ALLERG	ukbiobank_ica_rest_node_pheno39_april2021	61	-0.255761	0.18259	0.16653	0.77 (0.54-1.11)	-0.285579	0.115782	0.0136426	0.75 (0.60-0.94)	-0.244006	0.0748597	0.00111603	0.0304518	0.78 (0.68-0.91)	-0.248544	0.174923	0.160529	0.78 (0.55-1.10)	-0.189278	0.251254	0.454196	0.83 (0.51-1.35)	TRUE	0	33.9169	0.0623514	60	0.760522	0.788705	0.00073491	0.010412	0.943969
finngen_R12_L12_URTICA_ALLERG	ukbiobank_ica_rest_node_pheno4_april2021	43	-0.266544	0.324484	0.416147	0.77 (0.41-1.45)	-0.333223	0.143661	0.0203677	0.72 (0.54-0.95)	-0.323953	0.101207	0.00137003	0.0327096	0.72 (0.59-0.88)	-0.322094	0.270442	0.240345	0.72 (0.43-1.23)	-0.404713	0.305876	0.192952	0.67 (0.37-1.22)	TRUE	2.52312e-210	25.8963	0.0336231	42	0.759175	0.791981	-0.00293104	0.0157402	0.853195
finngen_R12_L12_URTICA_ALLERG	ukbiobank_ica_rest_node_pheno2_april2021	31	-0.272183	0.342625	0.433412	0.76 (0.39-1.49)	-0.50963	0.159187	0.00136735	0.60 (0.44-0.82)	-0.338051	0.109307	0.00198362	0.0420968	0.71 (0.58-0.88)	-0.431414	0.239406	0.0815998	0.65 (0.41-1.04)	-0.368422	0.297291	0.224856	0.69 (0.39-1.24)	TRUE	3.45652e-183	31.4595	0.0294191	30	0.374258	0.422424	-0.00382212	0.0187757	0.840114
finngen_R12_L12_URTICA_ALLERG	ukbiobank_ica_rest_node_pheno44_april2021	53	-0.0683951	0.238689	0.775622	0.93 (0.58-1.49)	-0.205742	0.136058	0.130491	0.81 (0.62-1.06)	-0.264729	0.091267	0.00372447	0.0711374	0.77 (0.64-0.92)	-0.197257	0.212367	0.357259	0.82 (0.54-1.24)	-0.2546	0.266158	0.34321	0.78 (0.46-1.31)	TRUE	6.74164e-287	28.3674	0.0455181	52	0.643341	0.649946	-0.0104414	0.0117293	0.37754
finngen_R12_L12_URTICA_ALLERG	ukbiobank_ica_rest_node_pheno34_april2021	51	-0.117554	0.252706	0.643861	0.89 (0.54-1.46)	-0.340859	0.141914	0.0163115	0.71 (0.54-0.94)	-0.24676	0.0864304	0.00430348	0.074724	0.78 (0.66-0.93)	-0.287258	0.215641	0.188863	0.75 (0.49-1.14)	-0.156264	0.288304	0.590218	0.86 (0.49-1.51)	TRUE	0	33.0926	0.050937	50	0.205982	0.225476	-0.00739991	0.0134552	0.58484
finngen_R12_L12_URTICA_ALLERG	ukbiobank_ica_rest_node_pheno23_april2021	52	-0.116325	0.234172	0.621541	0.89 (0.56-1.41)	-0.274028	0.132342	0.0383961	0.76 (0.59-0.99)	-0.234233	0.084044	0.00531941	0.0846673	0.79 (0.67-0.93)	-0.278273	0.174101	0.116144	0.76 (0.54-1.06)	0.206265	0.281729	0.467434	1.23 (0.71-2.13)	TRUE	0	36.3835	0.0570861	51	0.265601	0.288246	-0.00629105	0.0115613	0.588759
finngen_R12_L12_URTICA_ALLERG	ukbiobank_ica_rest_node_pheno63_april2021	40	-0.473802	0.36189	0.198314	0.62 (0.31-1.27)	-0.24784	0.164038	0.130823	0.78 (0.57-1.08)	-0.301828	0.110261	0.00619271	0.0856758	0.74 (0.60-0.92)	-0.200582	0.269245	0.460751	0.82 (0.48-1.39)	-0.169342	0.305544	0.582584	0.84 (0.46-1.54)	TRUE	3.09184e-200	26.9052	0.0323812	39	0.143272	0.161958	0.00874639	0.0173093	0.616267
finngen_R12_L12_URTICA_ALLERG	ukbiobank_ica_rest_node_pheno66_april2021	51	-0.586626	0.258458	0.0276609	0.56 (0.34-0.92)	-0.278027	0.13875	0.0450912	0.76 (0.58-0.99)	-0.245789	0.0899404	0.0062799	0.0856758	0.78 (0.66-0.93)	-0.356441	0.233117	0.13256	0.70 (0.44-1.11)	-0.200272	0.290544	0.493822	0.82 (0.46-1.45)	TRUE	2.99924e-288	29.6651	0.0457158	50	0.583326	0.542779	0.0186359	0.0132485	0.165843
finngen_R12_L12_URTICA_ALLERG	ukbiobank_ica_rest_node_pheno36_april2021	44	-0.234205	0.227167	0.308449	0.79 (0.51-1.23)	-0.262867	0.130077	0.0432945	0.77 (0.60-0.99)	-0.23574	0.0870681	0.0067785	0.0863129	0.79 (0.67-0.94)	-0.278403	0.190268	0.150681	0.76 (0.52-1.10)	-0.121325	0.28538	0.672859	0.89 (0.51-1.55)	TRUE	0	38.6197	0.0511921	43	0.612787	0.654473	-9.21114e-05	0.0125943	0.994199
finngen_R12_L12_URTICA_ALLERG	ukbiobank_ica_rest_edge_pheno102_april2021	28	-0.0681325	0.319776	0.832939	0.93 (0.50-1.75)	-0.281252	0.174129	0.106269	0.75 (0.54-1.06)	-0.327007	0.12435	0.00854528	0.0906749	0.72 (0.57-0.92)	-0.12021	0.280377	0.671512	0.89 (0.51-1.54)	-0.371214	0.329219	0.269427	0.69 (0.36-1.32)	TRUE	1.86586e-125	23.6027	0.0200441	27	0.957435	0.957251	-0.0143876	0.0163735	0.387606
finngen_R12_L12_URTICA_ALLERG	ukbiobank_ica_rest_node_pheno18_april2021	48	-0.203231	0.183853	0.274733	0.82 (0.57-1.17)	-0.199873	0.122546	0.10289	0.82 (0.64-1.04)	-0.21474	0.0811174	0.00811444	0.0906749	0.81 (0.69-0.95)	-0.241421	0.195722	0.223527	0.79 (0.54-1.15)	-0.141806	0.254323	0.579776	0.87 (0.53-1.43)	TRUE	0	34.9095	0.050691	47	0.539755	0.580988	-0.000717615	0.0102881	0.944693
finngen_R12_L12_URTICA_ALLERG	ukbiobank_ica_rest_node_pheno72_april2021	42	-0.169336	0.302172	0.578334	0.84 (0.47-1.53)	-0.420334	0.167161	0.0119185	0.66 (0.47-0.91)	-0.308389	0.117197	0.00850416	0.0906749	0.73 (0.58-0.92)	-0.564283	0.262588	0.0375941	0.57 (0.34-0.95)	-0.415694	0.349307	0.240871	0.66 (0.33-1.31)	TRUE	4.43565e-208	26.5485	0.0336713	41	0.213441	0.237098	-0.00779543	0.0153773	0.614976
finngen_R12_L12_URTICA_ALLERG	ukbiobank_ica_rest_node_pheno54_april2021	41	-0.406819	0.270892	0.141209	0.67 (0.39-1.13)	-0.210348	0.146973	0.152372	0.81 (0.61-1.08)	-0.259322	0.101679	0.0107601	0.0936962	0.77 (0.63-0.94)	-0.16909	0.259251	0.517987	0.84 (0.51-1.40)	-0.0961807	0.310487	0.758341	0.91 (0.49-1.67)	TRUE	5.72739e-224	28.6947	0.0355317	40	0.691588	0.716917	0.00825545	0.0140533	0.560296
finngen_R12_L12_URTICA_ALLERG	ukbiobank_ica_rest_node_pheno55_april2021	51	-0.671718	0.337461	0.0521281	0.51 (0.26-0.99)	-0.161513	0.133828	0.227482	0.85 (0.65-1.11)	-0.279541	0.1083	0.00984669	0.0936962	0.76 (0.61-0.93)	-0.127831	0.26143	0.627003	0.88 (0.53-1.47)	-0.127831	0.280492	0.650551	0.88 (0.51-1.52)	TRUE	7.06662e-257	27.135	0.0419552	50	0.0350424	0.0297375	0.0200188	0.016324	0.225929
finngen_R12_L12_URTICA_ALLERG	ukbiobank_ica_rest_node_pheno69_april2021	48	-0.363659	0.295408	0.224565	0.70 (0.39-1.24)	-0.341264	0.140815	0.0153722	0.71 (0.54-0.94)	-0.236974	0.0929544	0.0107922	0.0936962	0.79 (0.66-0.95)	-0.563649	0.259751	0.0350979	0.57 (0.34-0.95)	-0.575931	0.3189	0.0773257	0.56 (0.30-1.05)	TRUE	5.44315e-254	28.2769	0.0411002	47	0.0723495	0.0833224	0.00699456	0.0152081	0.647738
finngen_R12_L12_URTICA_ALLERG	ukbiobank_ica_rest_node_pheno76_april2021	34	-0.0958549	0.35293	0.787676	0.91 (0.45-1.81)	-0.40443	0.193583	0.0366916	0.67 (0.46-0.98)	-0.329243	0.126931	0.00949034	0.0936962	0.72 (0.56-0.92)	-0.59882	0.387993	0.132276	0.55 (0.26-1.18)	-0.0909586	0.393705	0.818716	0.91 (0.42-1.98)	TRUE	2.31254e-172	27.0515	0.0277189	33	0.412082	0.435962	-0.01126	0.0158466	0.4825
finngen_R12_L12_URTICA_ALLERG	ukbiobank_ica_rest_node_pheno14_april2021	54	-0.219263	0.230824	0.346549	0.80 (0.51-1.26)	-0.32382	0.124598	0.00935176	0.72 (0.57-0.92)	-0.226633	0.0899678	0.0117674	0.0977207	0.80 (0.67-0.95)	-0.312171	0.187762	0.102299	0.73 (0.51-1.06)	-0.417654	0.274784	0.13447	0.66 (0.38-1.13)	TRUE	0	36.7461	0.059784	53	0.0362379	0.0442613	-0.000461986	0.0133032	0.97243
finngen_R12_L12_URTICA_ALLERG	ukbiobank_ica_rest_node_pheno16_april2021	56	-0.240477	0.186149	0.20191	0.79 (0.55-1.13)	-0.214935	0.107202	0.0449668	0.81 (0.65-1.00)	-0.181134	0.0738273	0.0141479	0.112594	0.83 (0.72-0.96)	-0.228665	0.185603	0.223185	0.80 (0.55-1.14)	-0.248755	0.229504	0.283145	0.78 (0.50-1.22)	TRUE	0	36.6145	0.0617795	55	0.638366	0.66987	0.00368707	0.0106173	0.729738
finngen_R12_L12_URTICA_ALLERG	ukbiobank_ica_rest_node_pheno17_april2021	41	-0.594401	0.312061	0.0642052	0.55 (0.30-1.02)	-0.320678	0.136969	0.0192196	0.73 (0.55-0.95)	-0.222629	0.0923688	0.0159428	0.121803	0.80 (0.67-0.96)	-0.355067	0.21912	0.113	0.70 (0.46-1.08)	-0.334746	0.293253	0.260453	0.72 (0.40-1.27)	TRUE	2.72318e-248	32.1736	0.0398826	40	0.151579	0.133194	0.0203225	0.0161113	0.214665
finngen_R12_L12_URTICA_ALLERG	ukbiobank_ica_rest_node_pheno33_april2021	49	-0.141886	0.224255	0.529995	0.87 (0.56-1.35)	-0.177782	0.121088	0.142049	0.84 (0.66-1.06)	-0.204131	0.0864815	0.0182551	0.134105	0.82 (0.69-0.97)	-0.161574	0.20112	0.42572	0.85 (0.57-1.26)	-0.324369	0.242286	0.186948	0.72 (0.45-1.16)	TRUE	3.22371e-271	28.7088	0.0424967	48	0.906381	0.921597	-0.0038366	0.0127532	0.764868
finngen_R12_L12_URTICA_ALLERG	ukbiobank_ica_rest_node_pheno13_april2021	59	-0.496589	0.221877	0.0291357	0.61 (0.39-0.94)	-0.227259	0.121061	0.0604874	0.80 (0.63-1.01)	-0.186921	0.0799368	0.0193683	0.137013	0.83 (0.71-0.97)	-0.277732	0.205466	0.181714	0.76 (0.51-1.13)	-0.139123	0.274175	0.613782	0.87 (0.51-1.49)	TRUE	0	30.5781	0.0543	58	0.300795	0.259206	0.0180167	0.0119622	0.137554
finngen_R12_L12_URTICA_ALLERG	ukbiobank_ica_rest_edge_pheno1256_april2021	40	-0.985827	0.459709	0.0384536	0.37 (0.15-0.92)	-0.0871779	0.154749	0.573196	0.92 (0.68-1.24)	-0.240946	0.104092	0.0206277	0.14071	0.79 (0.64-0.96)	-0.0190603	0.315344	0.952112	0.98 (0.53-1.82)	0.0102144	0.336947	0.975971	1.01 (0.52-1.96)	TRUE	3.70614e-182	24.6367	0.0298999	39	0.127479	0.0854432	0.0383662	0.0228977	0.102038
finngen_R12_L12_URTICA_ALLERG	ukbiobank_ica_rest_node_pheno65_april2021	53	-0.411302	0.26734	0.130109	0.66 (0.39-1.12)	-0.361635	0.135498	0.00760903	0.70 (0.53-0.91)	-0.230945	0.101435	0.0228	0.150165	0.79 (0.65-0.97)	-0.428994	0.189522	0.0278017	0.65 (0.45-0.94)	-0.428994	0.290772	0.146145	0.65 (0.37-1.15)	TRUE	0	32.3486	0.0518148	52	0.0311464	0.0336544	0.0102157	0.0139996	0.468902
finngen_R12_L12_URTICA_ALLERG	ukbiobank_ica_rest_node_pheno11_april2021	22	0.239164	0.401091	0.557675	1.27 (0.58-2.79)	-0.308444	0.18029	0.0871142	0.73 (0.52-1.05)	-0.28388	0.12712	0.0255385	0.157766	0.75 (0.59-0.97)	-0.538157	0.326625	0.114312	0.58 (0.31-1.11)	-0.639936	0.342585	0.0757858	0.53 (0.27-1.03)	TRUE	5.3117e-123	29.9002	0.0197962	21	0.318757	0.266925	-0.0329114	0.0237751	0.181527
finngen_R12_L12_URTICA_ALLERG	ukbiobank_ica_rest_node_pheno29_april2021	39	0.0874171	0.339976	0.798505	1.09 (0.56-2.12)	-0.176659	0.168129	0.29338	0.84 (0.60-1.17)	-0.244238	0.109419	0.025606	0.157766	0.78 (0.63-0.97)	0.08037	0.307868	0.795461	1.08 (0.59-1.98)	-0.473427	0.338911	0.170546	0.62 (0.32-1.21)	TRUE	8.84091e-183	25.0009	0.0294999	38	0.436479	0.433547	-0.0164434	0.0159413	0.309004
finngen_R12_L12_URTICA_ALLERG	ukbiobank_ica_rest_node_pheno75_april2021	35	-0.286374	0.426569	0.506675	0.75 (0.33-1.73)	-0.262751	0.188071	0.162389	0.77 (0.53-1.11)	-0.342601	0.154372	0.0264647	0.157961	0.71 (0.52-0.96)	-0.385489	0.300542	0.208291	0.68 (0.38-1.23)	-0.170544	0.357318	0.636209	0.84 (0.42-1.70)	TRUE	6.51016e-171	26.6313	0.0283273	34	0.0160894	0.0211169	-0.00286234	0.020198	0.888168
finngen_R12_L12_URTICA_ALLERG	ukbiobank_ica_rest_node_pheno12_april2021	48	-0.138938	0.204557	0.500407	0.87 (0.58-1.30)	-0.0611072	0.133046	0.646023	0.94 (0.72-1.22)	-0.183946	0.083798	0.028156	0.162963	0.83 (0.71-0.98)	-0.0705012	0.188764	0.710464	0.93 (0.64-1.35)	-0.0503092	0.253965	0.843825	0.95 (0.58-1.56)	TRUE	1.42226e-285	31.187	0.045349	47	0.324892	0.360442	-0.00311552	0.0128092	0.808913
finngen_R12_L12_URTICA_ALLERG	ukbiobank_ica_rest_node_pheno43_april2021	51	-0.529438	0.246617	0.0367853	0.59 (0.36-0.95)	-0.26655	0.128676	0.0383146	0.77 (0.60-0.99)	-0.187747	0.0890981	0.0351007	0.197183	0.83 (0.70-0.99)	-0.273663	0.207544	0.193319	0.76 (0.51-1.14)	-0.17839	0.30264	0.558215	0.84 (0.46-1.51)	TRUE	2.64042e-302	31.0867	0.0477416	50	0.350295	0.304486	0.0206809	0.0138497	0.141788
finngen_R12_L12_URTICA_ALLERG	ukbiobank_ica_rest_edge_pheno1134_april2021	43	0.288296	0.304239	0.348887	1.33 (0.73-2.42)	0.343231	0.149675	0.0218376	1.41 (1.05-1.89)	0.207317	0.0998862	0.0379373	0.201279	1.23 (1.01-1.50)	0.435595	0.256419	0.0967619	1.55 (0.94-2.56)	0.453996	0.290595	0.125722	1.57 (0.89-2.78)	TRUE	1.47082e-189	23.6379	0.0308815	42	0.22721	0.258031	-0.00426874	0.0150047	0.777465
finngen_R12_L12_URTICA_ALLERG	ukbiobank_ica_rest_node_pheno8_april2021	40	0.0099658	0.276299	0.971416	1.01 (0.59-1.74)	-0.0934391	0.151041	0.536157	0.91 (0.68-1.22)	-0.219627	0.105642	0.0376195	0.201279	0.80 (0.65-0.99)	0.0353375	0.310964	0.910107	1.04 (0.56-1.91)	-0.00179238	0.321315	0.995578	1.00 (0.53-1.87)	TRUE	3.23785e-200	26.4032	0.0318703	39	0.648638	0.655255	-0.0131591	0.0146328	0.374163
finngen_R12_L12_URTICA_ALLERG	ukbiobank_ica_rest_edge_pheno286_april2021	25	0.27701	0.329572	0.409273	1.32 (0.69-2.52)	-0.294434	0.202354	0.145657	0.74 (0.50-1.11)	-0.270774	0.133943	0.043222	0.201351	0.76 (0.59-0.99)	-0.359162	0.39197	0.368627	0.70 (0.32-1.51)	-0.197833	0.408808	0.632824	0.82 (0.37-1.83)	TRUE	3.11674e-109	23.4945	0.0177679	24	0.522246	0.39088	-0.0331693	0.0182337	0.0819379
finngen_R12_L12_URTICA_ALLERG	ukbiobank_ica_rest_node_pheno47_april2021	50	-0.358245	0.2551	0.166659	0.70 (0.42-1.15)	-0.103732	0.130324	0.42606	0.90 (0.70-1.16)	-0.17278	0.0851855	0.0425324	0.201351	0.84 (0.71-0.99)	-0.11874	0.207122	0.569072	0.89 (0.59-1.33)	-0.173155	0.253141	0.497181	0.84 (0.51-1.38)	TRUE	8.8107e-292	30.8819	0.0467745	49	0.0637636	0.06732	0.0110745	0.0140599	0.434762
finngen_R12_L12_URTICA_ALLERG	ukbiobank_ica_rest_node_pheno5_april2021	50	-0.102402	0.182117	0.576539	0.90 (0.63-1.29)	-0.219085	0.121556	0.0714929	0.80 (0.63-1.02)	-0.159487	0.0776537	0.0399926	0.201351	0.85 (0.73-0.99)	-0.304998	0.194672	0.123614	0.74 (0.50-1.08)	-0.2508	0.264599	0.347858	0.78 (0.46-1.31)	TRUE	0	34.3151	0.0516781	49	0.235425	0.262956	-0.00393643	0.011182	0.726355
finngen_R12_L12_URTICA_ALLERG	ukbiobank_ica_rest_node_pheno51_april2021	40	0.104064	0.312336	0.74083	1.11 (0.60-2.05)	-0.0227579	0.150274	0.879626	0.98 (0.73-1.31)	-0.207777	0.101759	0.041167	0.201351	0.81 (0.67-0.99)	0.0841546	0.213332	0.695378	1.09 (0.72-1.65)	0.153944	0.272721	0.575663	1.17 (0.68-1.99)	TRUE	1.08646e-199	26.7938	0.0323678	39	0.104975	0.0989858	-0.0189747	0.01765	0.289128
finngen_R12_L12_URTICA_ALLERG	ukbiobank_ica_rest_node_pheno68_april2021	40	-0.257678	0.335393	0.447066	0.77 (0.40-1.49)	-0.439263	0.162658	0.00692306	0.64 (0.47-0.89)	-0.26566	0.130878	0.0423746	0.201351	0.77 (0.59-0.99)	-0.47511	0.209881	0.0292322	0.62 (0.41-0.94)	-0.410315	0.313426	0.198152	0.66 (0.36-1.23)	TRUE	1.59442e-223	30.2457	0.0365347	39	0.00673646	0.00899787	-0.000449018	0.0173305	0.979465
finngen_R12_L12_URTICA_ALLERG	ukbiobank_ica_rest_edge_pheno1382_april2021	44	0.176361	0.272925	0.521674	1.19 (0.70-2.04)	0.208379	0.147568	0.157926	1.23 (0.92-1.64)	0.192887	0.0974095	0.0476853	0.216855	1.21 (1.00-1.47)	0.537898	0.305482	0.0853795	1.71 (0.94-3.12)	0.58547	0.337113	0.0895968	1.80 (0.93-3.48)	TRUE	2.39191e-195	23.8132	0.0316824	43	0.225	0.258116	0.000981677	0.0149704	0.948028
